# Supplementary material for: Targeted ablation of signal transducer and activator of transduction 1 alleviates inflammation by microglia/macrophages and promotes long-term recovery after ischemic stroke
Source: J Neuroinflammation. 2023 Jul 29;20:178. doi: 10.1186/s12974-023-02860-4 (PMC10385956; doi:10.1186/s12974-023-02860-4)
Supplement: Supplementary file 2 — Additional file 2: Table S2. List of the 2183 differentially expressed genes (DEGs) induced by MCAO in microglia compared to sham controls (related to Fig. 1). Genes are ranked according to fold changes (MCAO vs. sham) from smallest to largest. [file 12974_2023_2860_MOESM2_ESM.xlsx]

## Sheet: WT_MCAO_vs_sham_microglia_DEGs_
Table S2. List of the 2183 differentially expressed genes (DEGs) induced by MCAO in microglia compared to sham controls (related to Fig. 1). Genes are ranked according to fold changes (MCAO vs. sham) from smallest to largest.
Ensembl ID	symbol	baseMean	log2FoldChange	lfcSE	stat	pvalue	padj
ENSMUSG00000056399	Prss34	650.093	-25.4671	4.32805	-5.8842	3.99978e-09	4.6977e-07
ENSMUSG00000103043	Gm37306	30.4844	-7.56654	1.44338	-5.24222	1.58654e-07	1.14609e-05
ENSMUSG00000039672	Kcne2	14.7053	-7.49193	1.71118	-4.37821	1.19657e-05	0.000389788
ENSMUSG00000109921	Gm33326	9.84906	-6.91455	1.95114	-3.54385	0.000394326	0.00647767
ENSMUSG00000020963	Tshr	9.53636	-6.86398	1.76435	-3.89038	0.000100086	0.00221536
ENSMUSG00000027072	Prg3	8.88962	-6.76692	1.98322	-3.41209	0.000644668	0.0093908
ENSMUSG00000045587	BC049730	17.0159	-6.72017	1.83415	-3.66391	0.000248395	0.00452856
ENSMUSG00000036169	Sostdc1	16.7367	-6.69709	1.6813	-3.98328	6.79714e-05	0.00160977
ENSMUSG00000107932	Gm44432	8.30301	-6.66016	1.82969	-3.64005	0.000272583	0.00483541
ENSMUSG00000108950	9130015G15Rik	16.0923	-6.63091	1.59906	-4.14676	3.37217e-05	0.000919757
ENSMUSG00000086119	Gm2415	7.55892	-6.52404	1.88008	-3.47009	0.000520284	0.00797046
ENSMUSG00000104966	Gm43273	14.5846	-6.48581	1.65505	-3.91881	8.89887e-05	0.00201626
ENSMUSG00000114749	Gm48442	7.20628	-6.45742	1.88821	-3.41986	0.000626527	0.0091825
ENSMUSG00000087319	Gm15907	6.12951	-6.21951	2.026	-3.06985	0.00214167	0.0227125
ENSMUSG00000031210	Gpr165	353.155	-6.20781	0.753096	-8.24305	1.67875e-16	1.26016e-13
ENSMUSG00000106720	Gm43795	6.03148	-6.19812	2.00017	-3.0988	0.00194305	0.0212187
ENSMUSG00000111652	Gm48726	5.95341	-6.17598	2.17221	-2.84317	0.00446669	0.0387719
ENSMUSG00000113601	Gm48735	5.79661	-6.13872	2.06262	-2.97617	0.00291873	0.0282942
ENSMUSG00000029368	Alb	5.65909	-6.1124	2.0328	-3.00689	0.00263939	0.0264168
ENSMUSG00000084891	Gm12958	5.52225	-6.07227	2.04015	-2.97639	0.00291667	0.0282901
ENSMUSG00000058743	Kcnj14	5.48322	-6.05942	2.07295	-2.9231	0.00346571	0.0321289
ENSMUSG00000103834	Gm37613	10.6536	-6.02318	1.73179	-3.47801	0.000505145	0.00777806
ENSMUSG00000108543	Gm44735	5.28716	-6.01181	2.0622	-2.91524	0.0035542	0.0326922
ENSMUSG00000042345	Ubash3a	10.373	-5.99541	1.78013	-3.36797	0.000757243	0.010579
ENSMUSG00000108365	Gm44951	10.2502	-5.97136	1.72701	-3.45763	0.000544948	0.00824586
ENSMUSG00000104108	Gm37876	5.09132	-5.95774	2.08674	-2.85504	0.00430311	0.0377314
ENSMUSG00000098889	Gm27206	5.03277	-5.93656	2.11344	-2.80895	0.00497032	0.0421653
ENSMUSG00000091568	Gm8206	4.915	-5.90884	2.1189	-2.78863	0.00529317	0.044255
ENSMUSG00000102535	Ighv1-41	17.2267	-5.8035	1.52204	-3.81298	0.000137302	0.00285605
ENSMUSG00000104918	Gm42944	40.6185	-5.75339	1.02726	-5.60072	2.13462e-08	2.07046e-06
ENSMUSG00000111792	Gm33858	104.477	-5.71648	0.727502	-7.85769	3.91288e-15	2.11112e-12
ENSMUSG00000032496	Ltf	49881.4	-5.69393	0.883363	-6.44574	1.15038e-10	1.96647e-08
ENSMUSG00000063455	D630045J12Rik	88.54	-5.67852	0.868724	-6.53662	6.29247e-11	1.13166e-08
ENSMUSG00000064039	Ccr1l1	15.46	-5.64545	1.47367	-3.83087	0.000127692	0.00270171
ENSMUSG00000021600	8030423J24Rik	36.2929	-5.57293	0.992843	-5.6131	1.98733e-08	1.97191e-06
ENSMUSG00000049538	Adamts16	143.526	-5.54238	0.698329	-7.93664	2.07728e-15	1.19548e-12
ENSMUSG00000046321	Hs3st2	7.69651	-5.54148	1.84096	-3.0101	0.00261166	0.0262764
ENSMUSG00000111063	Zkscan7	14.0607	-5.49189	1.50034	-3.66043	0.000251789	0.00456632
ENSMUSG00000105244	Gm5281	6.95219	-5.39258	1.85346	-2.90948	0.00362036	0.033177
ENSMUSG00000114344	Gm17941	18.6288	-5.38559	1.38618	-3.88521	0.000102243	0.00224584
ENSMUSG00000104710	Gm31243	48.0349	-5.33745	0.977062	-5.46275	4.68817e-08	3.98726e-06
ENSMUSG00000102142	Gm26930	12.1705	-5.28378	1.55358	-3.40103	0.000671326	0.00967482
ENSMUSG00000073018	Gm1070	6.22739	-5.23321	1.90932	-2.74087	0.00612759	0.0488876
ENSMUSG00000096904	Gm3591	23.0322	-5.21511	1.14961	-4.53643	5.72136e-06	0.000220489
ENSMUSG00000072966	Gprasp2	116.104	-5.1772	0.880963	-5.87675	4.18403e-09	4.84814e-07
ENSMUSG00000032609	Klhdc8b	1385.03	-5.15057	0.570994	-9.02037	1.87451e-19	2.69695e-16
ENSMUSG00000103223	Gm37730	43.7234	-5.14516	0.874929	-5.88066	4.08631e-09	4.7669e-07
ENSMUSG00000055313	Pgbd1	16.4345	-5.12396	1.36593	-3.75126	0.000175949	0.00346775
ENSMUSG00000110273	Gm41231	10.7994	-5.10647	1.59389	-3.20377	0.00135639	0.0163193
ENSMUSG00000104034	2900092N22Rik	10.8049	-5.09998	1.53715	-3.31781	0.000907261	0.012003
ENSMUSG00000079388	2610042L04Rik	15.7276	-5.08445	1.34089	-3.79184	0.000149533	0.00305164
ENSMUSG00000090707	Gm8237	10.6335	-5.07077	1.64129	-3.08949	0.00200497	0.0216756
ENSMUSG00000101942	Gm19582	14.6692	-4.9253	1.55549	-3.1664	0.00154341	0.0178925
ENSMUSG00000003418	St8sia6	61.3353	-4.92493	0.761092	-6.47088	9.74361e-11	1.70203e-08
ENSMUSG00000043286	Pnpla1	19.2284	-4.92338	1.48167	-3.32285	0.000891043	0.0118611
ENSMUSG00000000157	Itgb2l	1541.63	-4.88358	0.866053	-5.63889	1.71148e-08	1.70802e-06
ENSMUSG00000035067	Xkr6	9.28279	-4.8596	1.64862	-2.94768	0.0032017	0.0303222
ENSMUSG00000076621	Ighj1	49.1342	-4.74426	0.896795	-5.29024	1.22159e-07	9.1699e-06
ENSMUSG00000038357	Camp	22089.9	-4.74319	0.870715	-5.44747	5.10921e-08	4.30296e-06
ENSMUSG00000086425	F730016J06Rik	42.9286	-4.72332	1.27656	-3.70005	0.000215559	0.00408085
ENSMUSG00000049436	Upk1b	1875.78	-4.68331	0.631472	-7.4165	1.20255e-13	3.77492e-11
ENSMUSG00000111324	Gm31410	18.6649	-4.63708	1.32423	-3.50173	0.000462246	0.00732172
ENSMUSG00000086874	Gm13175	7.71903	-4.6281	1.68181	-2.75186	0.00592572	0.0477403
ENSMUSG00000106536	Gm42508	11.6214	-4.61379	1.40812	-3.27656	0.00105079	0.013385
ENSMUSG00000088004	Gm24786	7.7698	-4.59221	1.66537	-2.75748	0.0058249	0.0472145
ENSMUSG00000032484	Ngp	99763.9	-4.56754	0.872562	-5.23463	1.65318e-07	1.18397e-05
ENSMUSG00000098108	Gm27008	19.0834	-4.5631	1.20607	-3.78344	0.000154674	0.00313801
ENSMUSG00000022582	Ly6g	1337.91	-4.55658	0.834889	-5.4577	4.82328e-08	4.08206e-06
ENSMUSG00000075225	Ccdc162	130.154	-4.54907	0.917383	-4.95874	7.09504e-07	3.86422e-05
ENSMUSG00000091418	Gm3164	17.5475	-4.54803	1.32232	-3.43943	0.000582931	0.00874396
ENSMUSG00000090691	Gm3667	10.9356	-4.52467	1.45253	-3.11504	0.00183922	0.0203636
ENSMUSG00000081270	Gm11653	14.8148	-4.51759	1.26756	-3.56399	0.000365253	0.00612242
ENSMUSG00000062545	Tlr12	436.32	-4.48905	0.639101	-7.024	2.15601e-12	5.30506e-10
ENSMUSG00000091754	Gm3636	28.2585	-4.48091	0.984488	-4.55152	5.32609e-06	0.000207106
ENSMUSG00000102344	9430053O09Rik	31.3374	-4.46393	0.941532	-4.74113	2.12527e-06	9.70708e-05
ENSMUSG00000024168	Tmem204	1246.98	-4.43705	0.534373	-8.30328	1.01279e-16	8.24489e-14
ENSMUSG00000050138	Kcnk12	245.447	-4.43445	0.94706	-4.68233	2.83631e-06	0.000124603
ENSMUSG00000105890	Gm42780	10.5118	-4.42633	1.46226	-3.02705	0.00246952	0.0252435
ENSMUSG00000026835	Fcnb	760.523	-4.41277	0.757171	-5.82796	5.61074e-09	6.33133e-07
ENSMUSG00000091764	Zfp964	75.7396	-4.38467	0.890204	-4.92547	8.41576e-07	4.44847e-05
ENSMUSG00000091275	Gm3248	102.649	-4.36978	0.935084	-4.67314	2.96629e-06	0.000127992
ENSMUSG00000031398	Plxna3	16.6906	-4.34858	1.29516	-3.35757	0.000786312	0.0108519
ENSMUSG00000109051	Gm44913	12.9682	-4.32854	1.32706	-3.26175	0.00110728	0.0139848
ENSMUSG00000072601	Ear1	32.9926	-4.31395	1.25866	-3.42742	0.000609335	0.009007
ENSMUSG00000070643	Sox13	16.2161	-4.2945	1.33902	-3.20719	0.0013404	0.0161719
ENSMUSG00000091472	Gm3739	49.8784	-4.28631	0.806036	-5.31776	1.05053e-07	8.06313e-06
ENSMUSG00000094634	Gm3468	24.0976	-4.22857	1.03397	-4.08966	4.32012e-05	0.0011284
ENSMUSG00000028976	Slc2a5	12231.6	-4.21543	0.56578	-7.45064	9.28851e-14	3.33314e-11
ENSMUSG00000079168	Cd209g	52.6876	-4.21026	0.78244	-5.38093	7.41006e-08	6.06326e-06
ENSMUSG00000021200	Asb2	1176.32	-4.18953	0.564268	-7.42471	1.13025e-13	3.68185e-11
ENSMUSG00000106706	C530043K16Rik	51.1241	-4.1831	0.996334	-4.19849	2.68697e-05	0.00076426
ENSMUSG00000038026	Kcnj9	18.1357	-4.18022	1.31109	-3.18836	0.00143084	0.0169245
ENSMUSG00000097633	Gm16617	14.3953	-4.17014	1.27989	-3.2582	0.00112121	0.0141297
ENSMUSG00000003974	Grm3	11.5716	-4.16593	1.32688	-3.13965	0.00169152	0.0191251
ENSMUSG00000090185	Gm15523	77.7954	-4.16342	0.803948	-5.17872	2.23417e-07	1.51535e-05
ENSMUSG00000010476	Ebf3	74.4615	-4.15419	0.715838	-5.80325	6.50401e-09	7.19819e-07
ENSMUSG00000040950	Mgl2	690.242	-4.14368	0.564664	-7.33831	2.16304e-13	6.22413e-11
ENSMUSG00000109203	Gm32849	16.5027	-4.12402	1.1869	-3.47461	0.000511604	0.00785141
ENSMUSG00000107624	Gm44005	10.7708	-4.10383	1.39457	-2.94272	0.00325338	0.0307058
ENSMUSG00000086502	B130055M24Rik	13.9562	-4.10068	1.21185	-3.38382	0.000714859	0.0101471
ENSMUSG00000009731	Kcnd1	602.548	-4.10036	0.640984	-6.39699	1.58475e-10	2.63083e-08
ENSMUSG00000026012	Cd28	10.7173	-4.09142	1.39539	-2.93211	0.00336669	0.0314194
ENSMUSG00000110388	Gm30329	189.248	-4.07977	0.568753	-7.17318	7.3276e-13	1.91683e-10
ENSMUSG00000052396	Mogat2	85.2687	-4.04871	1.12896	-3.58624	0.00033548	0.00570647
ENSMUSG00000028080	Lrba	621.256	-4.03481	0.555525	-7.26306	3.78425e-13	1.02086e-10
ENSMUSG00000103916	Gm38071	21.423	-4.02342	1.15073	-3.49641	0.000471563	0.00740852
ENSMUSG00000043873	Chil5	64.4248	-4.01071	1.14498	-3.50288	0.000460257	0.00731707
ENSMUSG00000027217	Tspan18	453.176	-4.00991	0.612392	-6.54795	5.83315e-11	1.0601e-08
ENSMUSG00000032380	Dapk2	21.3411	-3.98419	1.35537	-2.93956	0.00328676	0.0309064
ENSMUSG00000021198	Unc79	10.5013	-3.98239	1.4066	-2.83122	0.00463706	0.0399495
ENSMUSG00000031785	Adgrg1	7899.89	-3.97429	0.859549	-4.6237	3.76964e-06	0.000155611
ENSMUSG00000026450	Chit1	18.4625	-3.97049	1.3255	-2.99547	0.00274021	0.0270746
ENSMUSG00000058925	Ccdc192	17.522	-3.95486	1.08853	-3.63323	0.000279894	0.00494107
ENSMUSG00000030691	Fchsd2	1110.62	-3.93983	0.576687	-6.83184	8.38319e-12	1.8092e-09
ENSMUSG00000051906	Cd209f	315.346	-3.89778	0.614562	-6.34237	2.26262e-10	3.58386e-08
ENSMUSG00000103996	4833421G17Rik	24.8015	-3.89339	0.979695	-3.97409	7.06494e-05	0.0016607
ENSMUSG00000036218	Pdzrn4	9.50968	-3.87414	1.37404	-2.81952	0.00480962	0.0410673
ENSMUSG00000020125	Elane	650.091	-3.86806	0.864689	-4.47336	7.70001e-06	0.000277538
ENSMUSG00000103567	Pcdhga5	19.3877	-3.8516	1.13416	-3.396	0.000683794	0.00979726
ENSMUSG00000102380	Gm38140	191.862	-3.85137	0.557761	-6.90505	5.01843e-12	1.14004e-09
ENSMUSG00000049536	Tceal1	250.945	-3.83866	0.604374	-6.35146	2.13283e-10	3.40956e-08
ENSMUSG00000022376	Adcy8	19.3145	-3.83684	1.14699	-3.34512	0.000822459	0.0112074
ENSMUSG00000102383	Gm38142	16.2696	-3.83026	1.10591	-3.46345	0.000533295	0.00812596
ENSMUSG00000050965	Prkca	255.853	-3.8238	0.690888	-5.53461	3.11915e-08	2.81949e-06
ENSMUSG00000103948	4930594C11Rik	11.1955	-3.81921	1.3628	-2.80247	0.00507125	0.0427306
ENSMUSG00000073386	9830107B12Rik	301.377	-3.81394	0.857798	-4.4462	8.74041e-06	0.000303789
ENSMUSG00000072653	Zfp783	75.7307	-3.80027	0.839039	-4.52932	5.9174e-06	0.000227031
ENSMUSG00000034107	Ano7	118.32	-3.79746	0.822484	-4.61707	3.89201e-06	0.00015999
ENSMUSG00000016763	Scube1	44.8418	-3.79602	0.98861	-3.83975	0.000123158	0.00262509
ENSMUSG00000107468	5730507A11Rik	38.749	-3.78282	0.813721	-4.6488	3.33879e-06	0.000140254
ENSMUSG00000021983	Atp8a2	1073.52	-3.77719	0.583744	-6.47063	9.75968e-11	1.70203e-08
ENSMUSG00000021573	Tppp	486.5	-3.77115	0.755118	-4.99412	5.91059e-07	3.30247e-05
ENSMUSG00000069873	4930438A08Rik	307.566	-3.75386	0.872054	-4.30461	1.67277e-05	0.000513884
ENSMUSG00000052336	Cx3cr1	47099.3	-3.74592	0.488339	-7.67074	1.71005e-14	7.20098e-12
ENSMUSG00000102448	Gm37101	18.944	-3.74381	1.19675	-3.12833	0.00175804	0.0196386
ENSMUSG00000094628	Gm3252	46.0466	-3.7271	0.910741	-4.09239	4.26959e-05	0.00111986
ENSMUSG00000036353	P2ry12	70115.8	-3.72286	0.550572	-6.7618	1.36285e-11	2.80114e-09
ENSMUSG00000036995	Asap3	474.664	-3.72247	0.694975	-5.35627	8.49581e-08	6.80877e-06
ENSMUSG00000042826	Fgf11	44.5514	-3.71669	1.0506	-3.53768	0.000403657	0.00661208
ENSMUSG00000020335	Zfp354b	25.5665	-3.70293	1.00674	-3.67812	0.000234957	0.00433854
ENSMUSG00000027224	Duoxa1	76.984	-3.70291	0.965664	-3.83458	0.000125781	0.00266454
ENSMUSG00000047867	Gimap6	1025.99	-3.6995	0.581814	-6.35856	2.03652e-10	3.31703e-08
ENSMUSG00000022311	Csmd3	538.799	-3.67319	0.578319	-6.35149	2.1324e-10	3.40956e-08
ENSMUSG00000041202	Pla2g2d	107.895	-3.67096	0.675367	-5.43551	5.46414e-08	4.55741e-06
ENSMUSG00000047146	Tet1	66.7204	-3.63548	0.960443	-3.78521	0.000153581	0.00311951
ENSMUSG00000102620	Gm37675	46.1833	-3.63316	0.820868	-4.42599	9.59998e-06	0.000326267
ENSMUSG00000045672	Col27a1	455.892	-3.62995	0.811697	-4.47205	7.7473e-06	0.000278661
ENSMUSG00000004612	Nkg7	89.1542	-3.61936	0.987504	-3.66516	0.000247183	0.00451121
ENSMUSG00000038168	P3h2	302.801	-3.61795	0.933575	-3.87537	0.000106464	0.00232966
ENSMUSG00000034071	Zfp551	23.0835	-3.61462	1.13155	-3.19441	0.00140116	0.016649
ENSMUSG00000001739	Cldn15	210.205	-3.60941	0.874725	-4.12633	3.68597e-05	0.000988171
ENSMUSG00000039115	Itga9	419.383	-3.60213	0.656037	-5.49075	4.00237e-08	3.48995e-06
ENSMUSG00000103585	Pcdhgb4	65.5322	-3.56744	0.815204	-4.37613	1.20806e-05	0.00039205
ENSMUSG00000044952	Kctd21	432.866	-3.56588	0.603864	-5.9051	3.52438e-09	4.28439e-07
ENSMUSG00000113313	Gm32036	100.021	-3.56506	0.665646	-5.35579	8.51835e-08	6.80877e-06
ENSMUSG00000029765	Plxna4	742.027	-3.55979	0.691805	-5.14566	2.66585e-07	1.73683e-05
ENSMUSG00000086877	A230072C01Rik	20.0511	-3.52876	1.26779	-2.78341	0.00537916	0.0446803
ENSMUSG00000042800	Spata46	19.706	-3.50987	1.13695	-3.08709	0.00202127	0.0217971
ENSMUSG00000053714	4732471J01Rik	44.4948	-3.50268	0.80524	-4.34986	1.36226e-05	0.000433937
ENSMUSG00000104060	Gm37954	171.545	-3.49986	0.676513	-5.17338	2.29902e-07	1.55049e-05
ENSMUSG00000032373	Car12	16.3509	-3.4913	1.22351	-2.85352	0.0043238	0.0378552
ENSMUSG00000106108	Gm43221	39.9881	-3.48397	0.806563	-4.31953	1.56359e-05	0.000482924
ENSMUSG00000047220	Ccdc36	28.6081	-3.48081	0.88778	-3.9208	8.8254e-05	0.00200224
ENSMUSG00000037922	Bank1	969.549	-3.48046	0.499456	-6.96849	3.2036e-12	7.57674e-10
ENSMUSG00000020142	Slc1a4	242.412	-3.47843	0.838317	-4.14931	3.33484e-05	0.000911012
ENSMUSG00000030486	Zfp108	61.2981	-3.47822	0.686919	-5.0635	4.11629e-07	2.48706e-05
ENSMUSG00000107966	Gm44001	16.5822	-3.45514	1.15638	-2.9879	0.00280898	0.0275082
ENSMUSG00000045287	Rtn4rl1	3858.99	-3.45212	0.601593	-5.7383	9.56312e-09	1.01293e-06
ENSMUSG00000078490	Cfap74	272.023	-3.44188	0.536126	-6.41991	1.36357e-10	2.28563e-08
ENSMUSG00000024681	Ms4a3	164.905	-3.44152	0.803996	-4.28051	1.86463e-05	0.000562811
ENSMUSG00000001036	Epn2	267.675	-3.43357	0.547149	-6.27538	3.48787e-10	5.28229e-08
ENSMUSG00000042439	Zfp532	258.445	-3.43163	0.734123	-4.67446	2.94723e-06	0.000127849
ENSMUSG00000052512	Nav2	861.398	-3.42744	0.541955	-6.32422	2.54514e-10	3.92339e-08
ENSMUSG00000101778	Gm29488	21.5877	-3.42434	1.13253	-3.02361	0.00249777	0.0254418
ENSMUSG00000027358	Bmp2	58.4784	-3.41766	1.04233	-3.27887	0.00104224	0.0133101
ENSMUSG00000111844	Gm47097	44.2828	-3.41208	1.0476	-3.25704	0.00112581	0.0141567
ENSMUSG00000106933	Gm43621	14.934	-3.4099	1.23822	-2.75387	0.00588945	0.0475146
ENSMUSG00000104339	C130089K02Rik	325.637	-3.40813	0.623603	-5.46523	4.6232e-08	3.95146e-06
ENSMUSG00000040016	Ptger3	163.805	-3.40632	0.607708	-5.60519	2.08023e-08	2.04063e-06
ENSMUSG00000095134	Mid1-ps1	14.2869	-3.39742	1.13293	-2.99878	0.00271062	0.0269092
ENSMUSG00000029061	Mmp23	21.8243	-3.39419	1.01972	-3.32854	0.00087303	0.0117116
ENSMUSG00000032549	Rab6b	548.269	-3.39188	0.686987	-4.93733	7.91992e-07	4.23336e-05
ENSMUSG00000019944	Rhobtb1	489.619	-3.39067	0.612069	-5.53969	3.03015e-08	2.78275e-06
ENSMUSG00000039137	Whrn	385.117	-3.38308	0.806995	-4.1922	2.76267e-05	0.000781537
ENSMUSG00000057914	Cacnb2	66.9093	-3.37212	0.769313	-4.38329	1.16902e-05	0.00038298
ENSMUSG00000076431	Sox4	496.217	-3.36751	0.952595	-3.53509	0.00040764	0.00663321
ENSMUSG00000087006	Gm13889	33.3046	-3.35855	0.997214	-3.36793	0.000757351	0.010579
ENSMUSG00000025916	Ppp1r42	33.3109	-3.35671	1.21991	-2.7516	0.00593044	0.0477561
ENSMUSG00000019982	Myb	26.4874	-3.3515	1.11149	-3.01531	0.00256718	0.0259195
ENSMUSG00000004562	Arhgef40	1060.16	-3.35119	0.74583	-4.49323	7.01494e-06	0.000257687
ENSMUSG00000025986	Slc39a10	444.108	-3.34817	0.6839	-4.8957	9.79547e-07	4.97408e-05
ENSMUSG00000113591	4930447K03Rik	20.1243	-3.34228	1.04191	-3.20785	0.00133731	0.0161459
ENSMUSG00000107476	Zfp862-ps	177.906	-3.34078	0.884698	-3.77618	0.000159254	0.00321581
ENSMUSG00000085078	C030013C21Rik	11.9074	-3.32698	1.20671	-2.75706	0.00583233	0.0472304
ENSMUSG00000016756	Cmah	70.4285	-3.3268	0.711181	-4.67785	2.89893e-06	0.00012607
ENSMUSG00000030054	Gp9	622.855	-3.3107	0.590822	-5.60355	2.10009e-08	2.04848e-06
ENSMUSG00000027784	Ppm1l	368.269	-3.30779	0.688266	-4.80598	1.53995e-06	7.30266e-05
ENSMUSG00000022099	Dmtn	142.667	-3.30605	0.584902	-5.65232	1.58298e-08	1.59825e-06
ENSMUSG00000025236	Adpgk	1642.14	-3.29618	0.622103	-5.29845	1.1679e-07	8.84377e-06
ENSMUSG00000085201	Nr6a1os	127.189	-3.2911	0.596887	-5.51378	3.51199e-08	3.0936e-06
ENSMUSG00000086264	Gm15850	51.5055	-3.28939	0.761262	-4.32097	1.55344e-05	0.000480648
ENSMUSG00000036782	Klhl13	59.0866	-3.286	0.713143	-4.60777	4.0701e-06	0.000164567
ENSMUSG00000113216	Gm40841	59.7911	-3.28278	0.788852	-4.16146	3.16218e-05	0.000871072
ENSMUSG00000006720	Zfp184	59.0519	-3.27887	0.780204	-4.20258	2.63894e-05	0.000754325
ENSMUSG00000110235	Gm5086	913.55	-3.27829	0.701644	-4.6723	2.9785e-06	0.000127992
ENSMUSG00000055485	Soga1	1504.76	-3.27557	0.794705	-4.12174	3.76017e-05	0.00100494
ENSMUSG00000054675	Tmem119	77908.7	-3.27245	0.466005	-7.02235	2.18163e-12	5.30506e-10
ENSMUSG00000022496	Tnfrsf17	237.845	-3.25453	0.770244	-4.22533	2.38593e-05	0.000692321
ENSMUSG00000114422	Gm30411	31.8889	-3.24413	0.862926	-3.75945	0.000170286	0.00339099
ENSMUSG00000028989	Angptl7	287.372	-3.24271	0.694123	-4.67167	2.98759e-06	0.000127992
ENSMUSG00000018924	Alox15	133.005	-3.23858	0.682519	-4.74504	2.08465e-06	9.5468e-05
ENSMUSG00000107884	Gm44144	40.486	-3.23423	0.78137	-4.13919	3.48541e-05	0.00094104
ENSMUSG00000110397	Gm45540	24.1005	-3.21983	1.06343	-3.02777	0.00246364	0.0252079
ENSMUSG00000002007	Srpk3	391.499	-3.21789	0.631554	-5.0952	3.4838e-07	2.1872e-05
ENSMUSG00000031227	Magee1	96.6292	-3.20942	0.63106	-5.08577	3.66147e-07	2.29041e-05
ENSMUSG00000030737	Slco2b1	16523.9	-3.20515	0.640454	-5.00449	5.601e-07	3.17054e-05
ENSMUSG00000024534	Sncaip	354.785	-3.20507	0.638963	-5.01604	5.27469e-07	3.02168e-05
ENSMUSG00000044734	Serpinb1a	2349.36	-3.18869	0.838538	-3.80269	0.000143136	0.00295439
ENSMUSG00000031217	Efnb1	426.805	-3.18546	0.539754	-5.90169	3.59788e-09	4.31371e-07
ENSMUSG00000030124	Lag3	667.416	-3.17075	0.659759	-4.80593	1.54035e-06	7.30266e-05
ENSMUSG00000006154	Eps8l1	101.932	-3.16777	0.633185	-5.00292	5.64698e-07	3.18611e-05
ENSMUSG00000090939	Gm17147	71.5006	-3.16608	0.653524	-4.84463	1.26847e-06	6.18647e-05
ENSMUSG00000107000	Gm43481	174.543	-3.15172	0.551435	-5.71549	1.09389e-08	1.1446e-06
ENSMUSG00000021872	Rnase10	83.7299	-3.15135	0.716644	-4.39738	1.09566e-05	0.000364482
ENSMUSG00000046380	Jrk	124.068	-3.14941	0.695582	-4.52773	5.96208e-06	0.00022723
ENSMUSG00000050447	Lypd6	52.1685	-3.14356	0.710815	-4.42247	9.7579e-06	0.000330983
ENSMUSG00000060402	Chst8	231.883	-3.14052	0.634956	-4.94604	7.57372e-07	4.07353e-05
ENSMUSG00000022332	Khdrbs3	71.9752	-3.14019	0.742473	-4.22936	2.34352e-05	0.000685777
ENSMUSG00000090386	Mir99ahg	266.911	-3.11782	0.564344	-5.52469	3.30074e-08	2.95206e-06
ENSMUSG00000021257	Angel1	266.998	-3.11345	0.871709	-3.57167	0.000354715	0.00597479
ENSMUSG00000072720	Myo18b	97.2949	-3.11248	0.75114	-4.14367	3.41791e-05	0.000929296
ENSMUSG00000020831	0610010K14Rik	21.1648	-3.10747	0.935967	-3.32006	0.000899965	0.011943
ENSMUSG00000053580	Tanc2	2355.03	-3.10046	0.66529	-4.66032	3.1572e-06	0.0001336
ENSMUSG00000034863	Ano8	58.6206	-3.10006	1.09724	-2.82532	0.0047234	0.0405517
ENSMUSG00000103591	Gm38365	67.2102	-3.09743	0.748353	-4.13899	3.48836e-05	0.00094104
ENSMUSG00000020682	Mmp28	88.6702	-3.08964	0.675197	-4.5759	4.74167e-06	0.000187764
ENSMUSG00000069911	Fam196b	69.6172	-3.08773	0.784998	-3.93343	8.37418e-05	0.00192261
ENSMUSG00000073590	3222401L13Rik	161.213	-3.08438	0.599996	-5.14066	2.73774e-07	1.7703e-05
ENSMUSG00000028389	Zfp37	76.9157	-3.08315	0.674556	-4.57064	4.86243e-06	0.00019123
ENSMUSG00000041992	Rapgef5	1359.67	-3.07521	0.696087	-4.41785	9.96898e-06	0.000336161
ENSMUSG00000055305	Zfp93	56.2305	-3.06249	0.90283	-3.3921	0.000693582	0.00990463
ENSMUSG00000023150	Ivns1abp	7753.67	-3.05662	0.512522	-5.96389	2.46297e-09	3.14986e-07
ENSMUSG00000032402	Smad3	907.136	-3.0538	0.744726	-4.10057	4.12143e-05	0.00108631
ENSMUSG00000064492	Gm22060	16.2721	-3.05188	1.05375	-2.8962	0.00377709	0.0342394
ENSMUSG00000027799	Nbea	63.9947	-3.04164	0.933051	-3.25989	0.00111457	0.0140665
ENSMUSG00000037455	Slc18b1	164.672	-3.03503	0.745107	-4.07329	4.63545e-05	0.00118564
ENSMUSG00000041762	Gpr155	1954.78	-3.02945	0.475136	-6.37597	1.81814e-10	2.98954e-08
ENSMUSG00000027457	Snph	43.9699	-3.02822	0.802958	-3.77133	0.000162381	0.00326368
ENSMUSG00000030393	Zik1	66.1089	-3.02404	0.785455	-3.85005	0.000118093	0.00252961
ENSMUSG00000030516	Tjp1	581.045	-3.02257	0.721793	-4.18758	2.81939e-05	0.000792781
ENSMUSG00000043943	Naalad2	266.589	-3.01845	0.634928	-4.75401	1.99426e-06	9.18156e-05
ENSMUSG00000040229	Gpr34	33352.7	-3.01375	0.618291	-4.87433	1.09178e-06	5.46366e-05
ENSMUSG00000023007	Prpf40b	137.927	-3.00881	0.716479	-4.19944	2.67581e-05	0.00076234
ENSMUSG00000106737	Gm42962	30.3244	-3.00644	1.03089	-2.91637	0.00354133	0.0326434
ENSMUSG00000030319	Cand2	155.059	-2.99643	0.879788	-3.40585	0.000659581	0.00956947
ENSMUSG00000116021	Gm49474	24.3347	-2.99568	1.02048	-2.93556	0.00332949	0.0311564
ENSMUSG00000035735	Dagla	262.636	-2.99298	0.88738	-3.37282	0.000744012	0.010418
ENSMUSG00000022425	Enpp2	1546.27	-2.99241	0.928811	-3.22177	0.00127403	0.0155559
ENSMUSG00000098320	Vis1	18.2216	-2.98638	0.980438	-3.04597	0.00231932	0.0240499
ENSMUSG00000090877	Hspa1b	1556.48	-2.98245	0.634542	-4.70017	2.59945e-06	0.000115968
ENSMUSG00000025573	6030468B19Rik	105.201	-2.97919	0.780874	-3.8152	0.000136072	0.00283729
ENSMUSG00000036362	P2ry13	36070.1	-2.97693	0.562392	-5.29333	1.20107e-07	9.05526e-06
ENSMUSG00000090659	Zfp493	47.3089	-2.96851	1.02804	-2.88753	0.00388275	0.0349326
ENSMUSG00000043384	Gprasp1	329.3	-2.94798	0.607354	-4.85381	1.21113e-06	5.92354e-05
ENSMUSG00000062661	Ncs1	222.29	-2.94659	0.735047	-4.00871	6.10503e-05	0.00147892
ENSMUSG00000114150	Gm46367	25.2154	-2.94462	1.05177	-2.79967	0.0051155	0.0430187
ENSMUSG00000086291	Gm15513	19.3354	-2.942	1.06104	-2.77273	0.00555875	0.0457009
ENSMUSG00000046658	Zfp316	48.0179	-2.94026	0.994572	-2.95631	0.00311348	0.029633
ENSMUSG00000093979	Gm2237	105.402	-2.93629	0.648475	-4.52799	5.95479e-06	0.00022723
ENSMUSG00000097440	Gm6277	169.742	-2.93617	0.66321	-4.42722	9.54556e-06	0.000325057
ENSMUSG00000063506	Arhgap22	683.772	-2.93574	0.493804	-5.94516	2.76186e-09	3.43047e-07
ENSMUSG00000056592	Zfp658	636.6	-2.92435	0.557698	-5.24361	1.57466e-07	1.14609e-05
ENSMUSG00000096573	1700009J07Rik	25.0734	-2.92157	1.01013	-2.89227	0.0038247	0.0345725
ENSMUSG00000038860	Garnl3	488.339	-2.90971	0.608517	-4.78163	1.73878e-06	8.11352e-05
ENSMUSG00000052698	Tln2	917.798	-2.9065	0.617558	-4.70644	2.52075e-06	0.000112748
ENSMUSG00000023795	Pisd-ps2	256.896	-2.89757	0.574109	-5.04706	4.48651e-07	2.65272e-05
ENSMUSG00000007613	Tgfbr1	9194.3	-2.8928	0.651814	-4.43807	9.07692e-06	0.000314054
ENSMUSG00000082093	Gm15928	45.2008	-2.88561	0.846019	-3.41081	0.000647703	0.00942089
ENSMUSG00000028776	Tinagl1	208.442	-2.88511	0.962116	-2.99872	0.00271118	0.0269092
ENSMUSG00000085335	Gm13684	40.5213	-2.88276	0.827908	-3.48197	0.000497731	0.00772086
ENSMUSG00000000325	Arvcf	593.522	-2.87881	0.730007	-3.94353	8.029e-05	0.0018557
ENSMUSG00000112160	BC024063	60.0228	-2.87628	0.734387	-3.91658	8.98138e-05	0.00202963
ENSMUSG00000063535	Zfp773	126.118	-2.86534	0.652783	-4.38942	1.13654e-05	0.000375188
ENSMUSG00000005958	Ephb3	87.2999	-2.86229	1.03393	-2.76836	0.00563385	0.0460769
ENSMUSG00000023328	Ache	124.87	-2.8621	0.754407	-3.79384	0.000148336	0.00303439
ENSMUSG00000035133	Arhgap5	2097.5	-2.8583	0.55873	-5.11572	3.12545e-07	1.9985e-05
ENSMUSG00000031906	Smpd3	20.0973	-2.84727	1.0077	-2.82552	0.00472045	0.0405465
ENSMUSG00000102428	Pcdhga12	49.0091	-2.84597	0.720182	-3.95174	7.75866e-05	0.00180774
ENSMUSG00000103472	Pcdhga7	34.5358	-2.84253	0.956409	-2.97209	0.00295781	0.0285607
ENSMUSG00000024426	Atat1	212.253	-2.84087	0.617529	-4.60039	4.21701e-06	0.000169206
ENSMUSG00000013089	Etv5	2874.26	-2.83682	0.676732	-4.19194	2.76582e-05	0.000781537
ENSMUSG00000028644	Ermap	110.054	-2.83524	0.828748	-3.42111	0.000623656	0.00915598
ENSMUSG00000103851	Gm37606	31.0017	-2.83374	1.0041	-2.82216	0.00477014	0.0407907
ENSMUSG00000043068	Fam89a	118.072	-2.83271	0.7481	-3.78654	0.000152759	0.00310645
ENSMUSG00000034845	Plvap	51.3341	-2.82522	0.761626	-3.70946	0.000207702	0.00396678
ENSMUSG00000113423	Gm3791	199.219	-2.81836	0.565877	-4.98053	6.34116e-07	3.49777e-05
ENSMUSG00000022178	Ajuba	102.796	-2.81161	0.880252	-3.1941	0.00140268	0.0166556
ENSMUSG00000032589	Bsn	96.0697	-2.80942	0.791597	-3.54905	0.000386627	0.00638157
ENSMUSG00000021087	Rtn1	1301.16	-2.80872	0.581197	-4.83264	1.34731e-06	6.5525e-05
ENSMUSG00000026814	Eng	1078.36	-2.80631	0.829465	-3.38328	0.000716256	0.0101528
ENSMUSG00000047182	Irs3	41.624	-2.8028	0.822912	-3.40596	0.000659328	0.00956947
ENSMUSG00000089794	Gm16337	17.3953	-2.80161	1.01296	-2.76576	0.00567897	0.0463362
ENSMUSG00000105962	Gm42432	23.2532	-2.80048	0.9891	-2.83134	0.00463533	0.0399495
ENSMUSG00000074892	B3galt5	379.173	-2.79587	0.753699	-3.70953	0.000207646	0.00396678
ENSMUSG00000005360	Slc1a3	2383.12	-2.7924	0.504361	-5.53652	3.08543e-08	2.80996e-06
ENSMUSG00000031066	Usp11	179.166	-2.79039	0.706566	-3.94923	7.84025e-05	0.00182235
ENSMUSG00000083465	Gm11652	16.2584	-2.78777	1.01636	-2.7429	0.00608986	0.0486766
ENSMUSG00000050714	Zbtb26	34.3572	-2.78294	1.01612	-2.7388	0.00616641	0.0491519
ENSMUSG00000090019	Gimap1	381.153	-2.78212	0.597604	-4.65546	3.23258e-06	0.000136384
ENSMUSG00000084803	5830444B04Rik	100.447	-2.77864	0.645976	-4.30146	1.69677e-05	0.00051941
ENSMUSG00000067928	Zfp760	80.2775	-2.77556	0.723198	-3.83789	0.000124096	0.00263856
ENSMUSG00000032528	Vipr1	131.345	-2.77354	0.667232	-4.15678	3.22761e-05	0.000885925
ENSMUSG00000031523	Dlc1	52.4723	-2.76864	0.70593	-3.92197	8.78285e-05	0.00199521
ENSMUSG00000056735	A930024E05Rik	56.4311	-2.76061	0.770469	-3.58303	0.000339629	0.00576002
ENSMUSG00000004500	Zfp324	220.231	-2.76056	0.573074	-4.8171	1.45657e-06	6.96613e-05
ENSMUSG00000068959	Zfp619	52.7192	-2.75895	0.826968	-3.33623	0.000849239	0.0114727
ENSMUSG00000042371	Slc5a10	61.6105	-2.75183	0.67319	-4.08775	4.35577e-05	0.00113443
ENSMUSG00000104292	Gm38042	157.171	-2.74526	0.557355	-4.92551	8.414e-07	4.44847e-05
ENSMUSG00000077714	Snord17	17.8876	-2.74051	0.987069	-2.77641	0.00549631	0.0452795
ENSMUSG00000042476	Abcb4	269.255	-2.73669	0.669687	-4.08652	4.37894e-05	0.00113798
ENSMUSG00000045136	Tubb2b	339.49	-2.7358	0.540833	-5.05849	4.2259e-07	2.54216e-05
ENSMUSG00000040957	Cables1	1381.03	-2.73417	0.71571	-3.82022	0.000133333	0.00278935
ENSMUSG00000045322	Tlr9	95.2655	-2.73302	0.732405	-3.73157	0.000190293	0.00369978
ENSMUSG00000050394	Armcx6	25.1918	-2.73058	0.903498	-3.02223	0.00250919	0.025513
ENSMUSG00000085912	Trp53cor1	135.485	-2.72833	0.591367	-4.6136	3.95752e-06	0.000161148
ENSMUSG00000026589	Sec16b	48.4351	-2.72807	0.837883	-3.25591	0.00113028	0.0141946
ENSMUSG00000037347	Chst7	1532.61	-2.72783	0.533717	-5.111	3.2046e-07	2.0341e-05
ENSMUSG00000087178	A230056P14Rik	32.0932	-2.72771	0.806738	-3.38116	0.000721813	0.0102011
ENSMUSG00000070822	Zscan18	43.654	-2.72593	0.802531	-3.39666	0.000682133	0.00979059
ENSMUSG00000020882	Cacnb1	20.859	-2.72578	0.961444	-2.83509	0.00458127	0.0396668
ENSMUSG00000067714	Lpar5	316.733	-2.72239	0.745649	-3.65104	0.000261183	0.00469233
ENSMUSG00000029060	Mib2	596.908	-2.72157	0.751394	-3.62203	0.000292304	0.00511828
ENSMUSG00000041797	Abca9	2792.96	-2.72054	0.603843	-4.50538	6.6255e-06	0.000246529
ENSMUSG00000032066	Bco2	1040.02	-2.71848	0.558615	-4.86646	1.13617e-06	5.61961e-05
ENSMUSG00000051314	Ffar2	111.509	-2.71795	0.881058	-3.08487	0.00203643	0.0219246
ENSMUSG00000108897	Gm44861	22.6784	-2.71262	0.985102	-2.75364	0.00589357	0.0475257
ENSMUSG00000082286	Pisd-ps1	972.618	-2.70736	0.537692	-5.03515	4.77472e-07	2.79443e-05
ENSMUSG00000085036	Gm14011	28.1884	-2.70617	0.890742	-3.0381	0.00238072	0.0245832
ENSMUSG00000037940	Inpp4b	823.842	-2.69799	0.486616	-5.5444	2.9496e-08	2.7379e-06
ENSMUSG00000054850	Smim10l2a	203.65	-2.69752	0.612274	-4.40574	1.05423e-05	0.000353423
ENSMUSG00000033436	Armcx2	152.969	-2.69698	0.685011	-3.93713	8.24611e-05	0.00189825
ENSMUSG00000044626	Liph	1754.15	-2.69557	0.509623	-5.28935	1.22753e-07	9.17458e-06
ENSMUSG00000110914	Gm48611	140.48	-2.68956	0.645195	-4.16861	3.06467e-05	0.000850669
ENSMUSG00000085133	B930095G15Rik	17.6369	-2.68842	0.974704	-2.75819	0.00581227	0.0471343
ENSMUSG00000005373	Mlxipl	998.923	-2.68834	0.574267	-4.68134	2.85001e-06	0.000124796
ENSMUSG00000020798	Spns3	332.965	-2.68116	0.595594	-4.50166	6.74263e-06	0.000249275
ENSMUSG00000042302	Ehbp1	28.4295	-2.67384	0.946924	-2.82372	0.00474705	0.0407143
ENSMUSG00000096719	Mrgpra2b	168.231	-2.67211	0.803297	-3.32643	0.000879658	0.0117731
ENSMUSG00000086491	Gm13291	84.9622	-2.67168	0.730753	-3.65606	0.000256119	0.00462059
ENSMUSG00000074283	Zfp109	48.3757	-2.66727	0.935644	-2.85074	0.00436182	0.0381301
ENSMUSG00000078700	D030028A08Rik	413.063	-2.66578	0.533358	-4.99811	5.78951e-07	3.25589e-05
ENSMUSG00000038872	Zfhx3	2208.87	-2.66317	0.706718	-3.76836	0.000164324	0.00329507
ENSMUSG00000048897	Zfp710	3367.44	-2.65903	0.580557	-4.58013	4.64688e-06	0.000184433
ENSMUSG00000051652	Lrrc3	4062.1	-2.65523	0.630198	-4.21333	2.51635e-05	0.000722875
ENSMUSG00000029650	Slc46a3	2404.86	-2.65041	0.524081	-5.05725	4.25346e-07	2.54986e-05
ENSMUSG00000022519	Srl	91.3065	-2.6471	0.758814	-3.48848	0.000485782	0.00760505
ENSMUSG00000092526	Gm17907	43.8599	-2.64658	0.749604	-3.53063	0.000414568	0.006727
ENSMUSG00000035283	Adrb1	160.519	-2.64601	0.831046	-3.18395	0.00145279	0.0171028
ENSMUSG00000030674	Qprt	130.968	-2.64467	0.65789	-4.01992	5.82169e-05	0.00142368
ENSMUSG00000020105	Lrig3	118.422	-2.64384	0.763778	-3.46153	0.000537117	0.00816029
ENSMUSG00000042810	Krba1	187.935	-2.64036	0.891679	-2.96111	0.00306531	0.0293483
ENSMUSG00000029090	Adgra3	101.831	-2.6352	0.879566	-2.99602	0.00273527	0.0270627
ENSMUSG00000000489	Pdgfb	889.843	-2.63486	0.688927	-3.82459	0.000130988	0.00275578
ENSMUSG00000007379	Dennd2c	345.642	-2.63313	0.604657	-4.35474	1.33223e-05	0.000426657
ENSMUSG00000031494	Cd209a	641.796	-2.6328	0.511189	-5.15034	2.60021e-07	1.72002e-05
ENSMUSG00000036158	Prickle1	95.8897	-2.62179	0.79459	-3.29955	0.000968406	0.0126185
ENSMUSG00000051504	Siglech	26378.1	-2.61652	0.559118	-4.67973	2.87258e-06	0.00012524
ENSMUSG00000094655	Gm25360	26.3711	-2.61596	0.956022	-2.7363	0.00621341	0.0494809
ENSMUSG00000044066	Cep68	930.001	-2.61256	0.671117	-3.89285	9.90724e-05	0.00220381
ENSMUSG00000104378	Gm37510	72.7172	-2.61217	0.646525	-4.04033	5.33759e-05	0.00132864
ENSMUSG00000038204	Asb10	222.501	-2.60765	0.561879	-4.64095	3.46813e-06	0.000144981
ENSMUSG00000022026	Olfm4	531.617	-2.60626	0.849772	-3.06701	0.00216208	0.0228728
ENSMUSG00000038473	Nos1ap	180.249	-2.60348	0.626513	-4.15551	3.24569e-05	0.000889475
ENSMUSG00000090641	Zfp712	78.9902	-2.60305	0.667026	-3.90247	9.52167e-05	0.00213219
ENSMUSG00000054931	Zkscan4	144.592	-2.6029	0.672676	-3.86946	0.000109076	0.00237179
ENSMUSG00000085396	Firre	40.1216	-2.60249	0.801815	-3.24574	0.00117145	0.0145792
ENSMUSG00000094942	Gm3604	155.317	-2.60095	0.70693	-3.67922	0.000233947	0.00432672
ENSMUSG00000079056	Kcnip3	383.669	-2.60025	0.534558	-4.8643	1.1486e-06	5.63573e-05
ENSMUSG00000017417	Plxdc1	1417	-2.60021	0.658419	-3.94916	7.84251e-05	0.00182235
ENSMUSG00000102153	Gm37474	79.6233	-2.59697	0.635783	-4.08468	4.41384e-05	0.00113909
ENSMUSG00000114025	Gm49331	96.2167	-2.5964	0.598024	-4.34164	1.41425e-05	0.00044802
ENSMUSG00000014164	Klhl3	111.567	-2.59439	0.633967	-4.09231	4.27096e-05	0.00111986
ENSMUSG00000109539	Gm44667	29.8793	-2.5828	0.890934	-2.89898	0.0037438	0.0340552
ENSMUSG00000114493	Gm47071	37.6862	-2.58158	0.919704	-2.80697	0.00500106	0.0423667
ENSMUSG00000063142	Kcnma1	68.7837	-2.57996	0.688871	-3.7452	0.000180252	0.00354334
ENSMUSG00000108621	Gm37494	341.915	-2.57662	0.560998	-4.59292	4.37077e-06	0.000174276
ENSMUSG00000107136	Gm42466	48.8134	-2.57343	0.831001	-3.09679	0.0019563	0.0213412
ENSMUSG00000089857	Zfp882	129.342	-2.57332	0.723285	-3.55782	0.000373943	0.00621108
ENSMUSG00000043415	Otud1	337.338	-2.57274	0.832068	-3.09198	0.00198824	0.0215351
ENSMUSG00000031562	Dctd	105.395	-2.57176	0.610917	-4.20968	2.55736e-05	0.000733437
ENSMUSG00000063488	Zkscan7	44.4104	-2.56978	0.714581	-3.5962	0.000322894	0.00554152
ENSMUSG00000026748	Plxdc2	9359.74	-2.5693	0.514402	-4.99472	5.89199e-07	3.30247e-05
ENSMUSG00000057396	Zfp759	53.9774	-2.56733	0.898428	-2.85757	0.00426892	0.0374888
ENSMUSG00000031665	Sall1	2971.28	-2.56605	0.636203	-4.03339	5.49791e-05	0.00135991
ENSMUSG00000042246	Tmc7	230.185	-2.56149	0.627597	-4.08143	4.47593e-05	0.00114995
ENSMUSG00000024579	Pcyox1l	481.91	-2.5599	0.521854	-4.90539	9.324e-07	4.77682e-05
ENSMUSG00000104724	Gm43162	68.5994	-2.55961	0.79849	-3.20556	0.00134799	0.0162522
ENSMUSG00000096606	Tpbgl	1670.69	-2.55896	0.684903	-3.73624	0.00018679	0.003644
ENSMUSG00000027646	Src	197.963	-2.55232	0.763233	-3.34408	0.000825548	0.0112317
ENSMUSG00000079164	Tlr5	241.533	-2.53673	0.79389	-3.19532	0.00139677	0.0166197
ENSMUSG00000066191	Anks6	157.401	-2.53615	0.85248	-2.97502	0.00292969	0.0283526
ENSMUSG00000110652	Gm33023	30.4255	-2.53496	0.924396	-2.74229	0.0061012	0.0487447
ENSMUSG00000020181	Nav3	1476.31	-2.53496	0.663251	-3.82203	0.000132359	0.00277328
ENSMUSG00000030345	Dyrk4	181.607	-2.53399	0.702148	-3.60891	0.000307485	0.00532471
ENSMUSG00000046668	Cxxc5	2827.4	-2.53114	0.492641	-5.1379	2.7782e-07	1.78976e-05
ENSMUSG00000030731	Syt3	81.1452	-2.53092	0.673761	-3.7564	0.000172374	0.00342467
ENSMUSG00000035686	Thrsp	998.544	-2.52843	0.69286	-3.64927	0.000262986	0.00470214
ENSMUSG00000071064	Zfp827	39.3394	-2.52812	0.821438	-3.07767	0.00208624	0.0222614
ENSMUSG00000079110	Capn3	2008.65	-2.51761	0.488489	-5.15388	2.55151e-07	1.70084e-05
ENSMUSG00000044231	Nhlrc1	66.0644	-2.51707	0.683788	-3.68107	0.000232257	0.00430712
ENSMUSG00000031749	St3gal2	898.794	-2.51341	0.781327	-3.21684	0.00129611	0.0157586
ENSMUSG00000022747	St3gal6	6085.9	-2.51331	0.573686	-4.38099	1.18141e-05	0.000386308
ENSMUSG00000031129	Slc9a9	3066.58	-2.51328	0.505008	-4.97671	6.46754e-07	3.54483e-05
ENSMUSG00000044700	Tmem201	327.648	-2.51196	0.705815	-3.55895	0.000372339	0.00619906
ENSMUSG00000030443	Zfp583	94.3224	-2.50687	0.675626	-3.71044	0.000206898	0.0039602
ENSMUSG00000022228	Zscan26	382.694	-2.50653	0.659818	-3.79882	0.000145384	0.00298461
ENSMUSG00000072964	Bhlhb9	288.439	-2.50516	0.613063	-4.08629	4.38317e-05	0.00113798
ENSMUSG00000004383	Large1	241.225	-2.50512	0.596746	-4.19796	2.69331e-05	0.000764803
ENSMUSG00000095253	Zfp799	185.295	-2.50208	0.728762	-3.43333	0.000596207	0.00889235
ENSMUSG00000045268	Zfp691	399.64	-2.50028	0.654077	-3.82261	0.000132048	0.00277328
ENSMUSG00000060397	Zfp128	176.918	-2.49711	0.59098	-4.22537	2.38549e-05	0.000692321
ENSMUSG00000048490	Nrip1	2929.1	-2.4945	0.596484	-4.18201	2.88941e-05	0.000809832
ENSMUSG00000031138	F9	146.987	-2.49127	0.61761	-4.03374	5.48969e-05	0.00135982
ENSMUSG00000033697	Arhgap39	722.074	-2.48907	0.771301	-3.22711	0.00125047	0.0153334
ENSMUSG00000105304	Gm43696	81.1625	-2.48773	0.646533	-3.8478	0.000119184	0.00254982
ENSMUSG00000025207	Sema4g	52.6471	-2.48653	0.81475	-3.0519	0.002274	0.0236938
ENSMUSG00000032035	Ets1	1510.54	-2.48546	0.636128	-3.90716	9.33864e-05	0.00209392
ENSMUSG00000050022	Amz1	1385.5	-2.48499	0.560918	-4.43022	9.41378e-06	0.000322478
ENSMUSG00000007039	Ddah2	858.833	-2.47827	0.529435	-4.68097	2.85516e-06	0.000124796
ENSMUSG00000034055	Phka1	109.567	-2.47696	0.803792	-3.08159	0.00205897	0.0220297
ENSMUSG00000072618	Gm10384	163.593	-2.47132	0.586187	-4.21592	2.48758e-05	0.000715802
ENSMUSG00000001761	Smo	420.175	-2.46767	0.814722	-3.02885	0.00245485	0.0251531
ENSMUSG00000024349	Tmem173	13763.3	-2.46761	0.546552	-4.51488	6.33539e-06	0.000238148
ENSMUSG00000113856	Gm10790	1889.69	-2.46401	0.599995	-4.10672	4.01323e-05	0.00106762
ENSMUSG00000031137	Fgf13	182.157	-2.46383	0.544157	-4.52779	5.96025e-06	0.00022723
ENSMUSG00000021806	Nid2	466.739	-2.45622	0.824535	-2.97891	0.00289274	0.0281382
ENSMUSG00000115955	9530056E24Rik	39.3699	-2.45455	0.746473	-3.2882	0.0010083	0.012972
ENSMUSG00000048911	Rnf24	83.6228	-2.45261	0.758865	-3.23194	0.00122952	0.0151384
ENSMUSG00000038256	Bcl9	310.913	-2.44891	0.586512	-4.17538	2.97487e-05	0.000828405
ENSMUSG00000029299	Abcg3	161.972	-2.44122	0.700557	-3.48469	0.000492705	0.00767047
ENSMUSG00000042182	Bend6	526.159	-2.43979	0.676453	-3.60674	0.000310065	0.00534938
ENSMUSG00000031903	Pla2g15	11065.4	-2.43815	0.480102	-5.07839	3.80646e-07	2.3555e-05
ENSMUSG00000042104	Uggt2	56.3079	-2.42762	0.686892	-3.53421	0.000409004	0.00664294
ENSMUSG00000067430	Zfp763	100.288	-2.41765	0.640389	-3.77529	0.000159821	0.0032235
ENSMUSG00000055069	Rab39	513.875	-2.41637	0.531524	-4.54612	5.4644e-06	0.000211531
ENSMUSG00000079671	2610203C22Rik	214.566	-2.41635	0.692959	-3.48701	0.000488461	0.00761814
ENSMUSG00000090675	Olfr111	38.2791	-2.41433	0.752546	-3.20821	0.00133563	0.0161459
ENSMUSG00000042106	Inka1	2473.53	-2.40915	0.551895	-4.36524	1.26984e-05	0.000410558
ENSMUSG00000024462	Gabbr1	89.0569	-2.3985	0.802977	-2.98701	0.00281723	0.0275266
ENSMUSG00000040722	Scamp5	2122	-2.39627	0.634331	-3.77763	0.000158325	0.0032008
ENSMUSG00000024451	Arap3	622.358	-2.39306	0.815387	-2.93488	0.0033368	0.031191
ENSMUSG00000108234	Gm44428	38.8113	-2.39275	0.846814	-2.82559	0.00471943	0.0405465
ENSMUSG00000048027	Rgmb	1052.53	-2.38885	0.833322	-2.86666	0.00414823	0.0366714
ENSMUSG00000028184	Adgrl2	452.639	-2.38261	0.639932	-3.72323	0.000196691	0.00379214
ENSMUSG00000022537	Tmem44	773.974	-2.3826	0.575515	-4.13995	3.47385e-05	0.00094104
ENSMUSG00000076617	Ighm	8279.65	-2.38246	0.542949	-4.388	1.14399e-05	0.000375851
ENSMUSG00000092528	Nlrp1c-ps	77.9761	-2.38161	0.766446	-3.10734	0.00188781	0.0207599
ENSMUSG00000029086	Prom1	79.5231	-2.37332	0.818742	-2.89874	0.0037467	0.0340582
ENSMUSG00000024565	Sall3	918.431	-2.37255	0.535761	-4.42836	9.49513e-06	0.000324621
ENSMUSG00000056418	BC043934	132.961	-2.37209	0.59283	-4.0013	6.29966e-05	0.00151271
ENSMUSG00000037640	Zfp60	382.626	-2.36833	0.55911	-4.23589	2.27649e-05	0.000669568
ENSMUSG00000040146	Rgl3	153.921	-2.368	0.621791	-3.80835	0.000139896	0.00290301
ENSMUSG00000071661	Zbtb3	63.941	-2.36644	0.648046	-3.65166	0.000260547	0.00468577
ENSMUSG00000024381	Bin1	10289.3	-2.36418	0.481557	-4.90944	9.13353e-07	4.72127e-05
ENSMUSG00000084806	Gm15232	50.2471	-2.35972	0.791004	-2.98319	0.00285258	0.0277777
ENSMUSG00000035441	Myo1d	163.712	-2.35747	0.557746	-4.22678	2.37062e-05	0.000691364
ENSMUSG00000105402	Gm3716	36.0417	-2.35292	0.850704	-2.76585	0.00567738	0.0463362
ENSMUSG00000112445	Gm47830	67.6593	-2.35215	0.807163	-2.91409	0.00356725	0.0327599
ENSMUSG00000042787	Exog	632.26	-2.35167	0.525092	-4.47859	7.51393e-06	0.000273111
ENSMUSG00000102674	8030442B05Rik	70.5253	-2.35011	0.76761	-3.06159	0.00220166	0.0232131
ENSMUSG00000091405	Hist2h4	56.3621	-2.34984	0.794689	-2.95693	0.00310719	0.0296058
ENSMUSG00000111147	Gm33699	741.547	-2.34652	0.526528	-4.45659	8.32749e-06	0.000291631
ENSMUSG00000021756	Il6st	2192.48	-2.34559	0.71587	-3.27656	0.0010508	0.013385
ENSMUSG00000047221	Fam185a	130.226	-2.33766	0.569464	-4.10502	4.04274e-05	0.00107216
ENSMUSG00000020092	Pald1	4271.07	-2.33695	0.739138	-3.16173	0.00156838	0.018052
ENSMUSG00000034792	Gna15	8593.33	-2.33175	0.490076	-4.75794	1.95579e-06	9.05275e-05
ENSMUSG00000074500	Zfp558	60.4999	-2.33168	0.691682	-3.37103	0.000748867	0.0104775
ENSMUSG00000109713	Pvrig	100.549	-2.33097	0.647551	-3.59966	0.00031863	0.00547377
ENSMUSG00000072612	Gm10382	145.599	-2.3284	0.654522	-3.55741	0.000374526	0.00621108
ENSMUSG00000026858	Miga2	263.774	-2.32269	0.658939	-3.52489	0.000423658	0.00684875
ENSMUSG00000063894	Zkscan8	108.504	-2.32222	0.700923	-3.31309	0.000922703	0.0121421
ENSMUSG00000030539	Sema4b	414.259	-2.32222	0.558559	-4.15751	3.21738e-05	0.000884522
ENSMUSG00000070709	Zfp974	62.0561	-2.3218	0.691934	-3.35552	0.00079216	0.0108902
ENSMUSG00000024621	Csf1r	132320	-2.31875	0.610368	-3.79893	0.000145322	0.00298461
ENSMUSG00000001552	Jup	877.721	-2.31599	0.759341	-3.05	0.00228839	0.0237434
ENSMUSG00000008658	Rbfox1	55.4691	-2.31549	0.723886	-3.19869	0.00138053	0.0165404
ENSMUSG00000053460	Ggcx	468.389	-2.31438	0.521623	-4.43688	9.12703e-06	0.000315156
ENSMUSG00000051675	Trim32	215.187	-2.31431	0.751027	-3.08153	0.00205942	0.0220297
ENSMUSG00000031613	Hpgd	7525.7	-2.31121	0.606341	-3.81174	0.000137991	0.00286693
ENSMUSG00000024597	Slc12a2	342.357	-2.31066	0.599152	-3.85656	0.000114995	0.00247761
ENSMUSG00000041594	Tmtc4	117.286	-2.30918	0.598736	-3.85676	0.000114898	0.00247761
ENSMUSG00000069763	Tmem100	1935.06	-2.30859	0.576222	-4.00643	6.16444e-05	0.00148852
ENSMUSG00000097131	D230017M19Rik	51.4222	-2.3049	0.741402	-3.10883	0.00187827	0.020721
ENSMUSG00000052142	Rasal3	3299.7	-2.30444	0.602549	-3.82449	0.000131045	0.00275578
ENSMUSG00000040929	Rfx3	142.925	-2.30171	0.65685	-3.50416	0.000458043	0.00728858
ENSMUSG00000038569	Rad9b	60.1717	-2.3013	0.733187	-3.13876	0.00169665	0.0191455
ENSMUSG00000072294	Klf12	217.806	-2.30106	0.596577	-3.8571	0.000114741	0.00247761
ENSMUSG00000071669	Snx29	690.771	-2.29968	0.490469	-4.68874	2.74895e-06	0.000121383
ENSMUSG00000050493	Fam167b	399.812	-2.29051	0.619245	-3.69888	0.000216551	0.00409502
ENSMUSG00000038463	Olfml2b	985.126	-2.28756	0.555081	-4.12112	3.7703e-05	0.00100609
ENSMUSG00000027848	Olfml3	43160.5	-2.28469	0.532484	-4.29063	1.78164e-05	0.000543464
ENSMUSG00000064141	Zfp69	473.189	-2.27978	0.540097	-4.22105	2.43162e-05	0.000704396
ENSMUSG00000033278	Ptprm	536.166	-2.27617	0.703105	-3.23731	0.00120661	0.0149121
ENSMUSG00000038349	Plcl1	304.613	-2.26844	0.608081	-3.73049	0.00019111	0.0037041
ENSMUSG00000089827	1700023H06Rik	42.5396	-2.26713	0.730761	-3.10242	0.00191946	0.0210143
ENSMUSG00000026829	Gbgt1	209.512	-2.26664	0.561022	-4.04019	5.34072e-05	0.00132864
ENSMUSG00000062098	Btbd3	156.076	-2.26264	0.607097	-3.72699	0.000193784	0.00374237
ENSMUSG00000024013	Fgd2	7021.83	-2.26114	0.505866	-4.46983	7.82814e-06	0.0002804
ENSMUSG00000074825	Itpripl1	1413.44	-2.25903	0.611893	-3.69187	0.000222612	0.00417649
ENSMUSG00000045968	Teddm2	57.8364	-2.25846	0.664497	-3.39875	0.000676954	0.00973157
ENSMUSG00000028149	Rap1gds1	2511.19	-2.25657	0.684189	-3.29817	0.000973174	0.0126536
ENSMUSG00000012819	Cdh23	1656.71	-2.24764	0.536682	-4.18803	2.81381e-05	0.000792502
ENSMUSG00000053062	Jam2	1327.6	-2.24532	0.497171	-4.5162	6.29591e-06	0.000237334
ENSMUSG00000031802	Phxr4	42.0003	-2.24485	0.750888	-2.9896	0.00279346	0.027434
ENSMUSG00000030256	Bhlhe41	696.783	-2.2433	0.779017	-2.87966	0.00398105	0.0355653
ENSMUSG00000019916	P4ha1	4514.3	-2.24038	0.484503	-4.62407	3.7628e-06	0.000155611
ENSMUSG00000021556	Golm1	10466.2	-2.2396	0.505058	-4.43434	9.23532e-06	0.000318259
ENSMUSG00000115816	Gm34589	245.796	-2.23264	0.606443	-3.68154	0.000231832	0.00430386
ENSMUSG00000054364	Rhob	4768.09	-2.23075	0.574415	-3.88351	0.000102961	0.00225586
ENSMUSG00000053985	Zfp14	115.288	-2.23048	0.5961	-3.74179	0.000182713	0.00357658
ENSMUSG00000064061	Dzip3	106.608	-2.22877	0.63903	-3.48773	0.000487135	0.00761121
ENSMUSG00000041112	Elmo1	5017.74	-2.22763	0.572518	-3.89093	9.98588e-05	0.00221317
ENSMUSG00000023009	Nckap5l	581.724	-2.22761	0.778442	-2.86162	0.00421476	0.0371076
ENSMUSG00000041538	H2-Ob	624.821	-2.22447	0.575759	-3.86354	0.000111757	0.00242397
ENSMUSG00000033961	Zfp446	93.953	-2.22435	0.614202	-3.62152	0.000292875	0.00512309
ENSMUSG00000102752	Gm7694	158.618	-2.2225	0.795215	-2.79484	0.00519253	0.0436036
ENSMUSG00000026657	Frmd4a	3470.06	-2.22232	0.67736	-3.28086	0.00103492	0.0132453
ENSMUSG00000032827	Ppp1r9a	421.138	-2.2206	0.589174	-3.769	0.000163901	0.00329041
ENSMUSG00000026425	Srgap2	3846.48	-2.22025	0.698852	-3.177	0.00148806	0.0173826
ENSMUSG00000033392	Clasp2	1068.18	-2.21664	0.637657	-3.47623	0.00050851	0.00781088
ENSMUSG00000031990	Jam3	130.024	-2.21498	0.597435	-3.70749	0.000209323	0.00399333
ENSMUSG00000010175	Prox1	62.1603	-2.21401	0.659761	-3.35578	0.000791414	0.0108902
ENSMUSG00000014932	Yes1	139.139	-2.21087	0.667624	-3.31155	0.000927794	0.0121628
ENSMUSG00000020593	Lpin1	710.614	-2.20808	0.605704	-3.64548	0.000266898	0.00474561
ENSMUSG00000004798	Ulk2	1467.91	-2.20581	0.74066	-2.97817	0.00289973	0.0281732
ENSMUSG00000065987	Cd209b	72.392	-2.20555	0.789913	-2.79214	0.00523612	0.0439002
ENSMUSG00000060181	Slc35e3	359.386	-2.20499	0.771685	-2.85737	0.00427161	0.0374933
ENSMUSG00000027544	Nfatc2	889.798	-2.20269	0.618207	-3.56304	0.000366586	0.00613285
ENSMUSG00000019768	Esr1	283.078	-2.20114	0.683165	-3.22197	0.00127312	0.0155559
ENSMUSG00000035107	Dcbld2	76.3415	-2.1974	0.717218	-3.06379	0.00218552	0.0230642
ENSMUSG00000026930	Gpsm1	400.838	-2.19485	0.668217	-3.28463	0.00102115	0.0130981
ENSMUSG00000038954	Supt3	259.483	-2.19068	0.568117	-3.85603	0.000115242	0.00247778
ENSMUSG00000035919	Bbs9	583.062	-2.18801	0.57592	-3.79915	0.000145191	0.00298461
ENSMUSG00000023923	Tbc1d5	1047.73	-2.18711	0.561865	-3.89259	9.9181e-05	0.00220381
ENSMUSG00000035954	Dock4	1256.88	-2.18591	0.550154	-3.97327	7.08912e-05	0.0016607
ENSMUSG00000030671	Pde3b	2092.61	-2.1851	0.699013	-3.12599	0.0017721	0.0197645
ENSMUSG00000051705	Senp8	254.991	-2.18206	0.681152	-3.20349	0.00135775	0.0163242
ENSMUSG00000020528	Prpsap2	1151.84	-2.18181	0.520902	-4.18852	2.80778e-05	0.000792095
ENSMUSG00000033174	Mgll	1140.46	-2.18036	0.495589	-4.39953	1.08487e-05	0.000361587
ENSMUSG00000030352	Tspan9	422.6	-2.17978	0.73821	-2.95279	0.00314913	0.0298734
ENSMUSG00000020032	Nuak1	371.849	-2.17954	0.671538	-3.24559	0.00117208	0.0145792
ENSMUSG00000084960	B430010I23Rik	86.5159	-2.17951	0.665207	-3.27644	0.00105126	0.013385
ENSMUSG00000039740	Alg2	434.598	-2.17589	0.671482	-3.24042	0.00119353	0.0147822
ENSMUSG00000106847	Peg13	269.52	-2.17253	0.79487	-2.73319	0.00627246	0.0497453
ENSMUSG00000031214	Ophn1	2422.05	-2.16969	0.537839	-4.03408	5.48165e-05	0.00135978
ENSMUSG00000000693	Loxl3	237.147	-2.1689	0.523325	-4.14446	3.40622e-05	0.000927576
ENSMUSG00000020787	P2rx1	330.041	-2.16888	0.577566	-3.75522	0.000173191	0.0034346
ENSMUSG00000115276	9930017N22Rik	71.8467	-2.16827	0.650893	-3.33122	0.000864669	0.0116175
ENSMUSG00000040339	Fam102b	1385.46	-2.16648	0.549192	-3.94485	7.98511e-05	0.00184803
ENSMUSG00000071042	Rasgrp3	4039.27	-2.16648	0.480307	-4.51061	6.46411e-06	0.000242089
ENSMUSG00000045312	Lhfpl2	2570.92	-2.16478	0.671404	-3.22426	0.00126298	0.0154538
ENSMUSG00000043909	Trp53bp1	231.732	-2.16189	0.71561	-3.02105	0.00251899	0.0255854
ENSMUSG00000025558	Dock9	209.855	-2.16151	0.615964	-3.50915	0.000449537	0.0071797
ENSMUSG00000034445	Cyb561a3	3259.4	-2.15752	0.501428	-4.30275	1.68693e-05	0.000517314
ENSMUSG00000096910	Zfp955b	138.529	-2.14811	0.734503	-2.92457	0.00344934	0.0320348
ENSMUSG00000095432	Zfp748	301.631	-2.14556	0.598738	-3.58348	0.000339046	0.00575579
ENSMUSG00000027447	Cst3	517906	-2.14535	0.565408	-3.79435	0.000148033	0.00303179
ENSMUSG00000064023	Klk8	927.509	-2.14531	0.578017	-3.7115	0.000206036	0.00394806
ENSMUSG00000050821	Fam131a	134.969	-2.14483	0.737631	-2.90773	0.00364059	0.0332917
ENSMUSG00000048895	Cdk5r1	114.717	-2.14386	0.650745	-3.29446	0.000986104	0.0127507
ENSMUSG00000028088	Fmo5	654.027	-2.1427	0.633788	-3.38079	0.000722781	0.0102011
ENSMUSG00000038400	Pmepa1	1753.22	-2.14103	0.679856	-3.14923	0.00163699	0.0186798
ENSMUSG00000045075	Gm9796	98.3615	-2.13746	0.644628	-3.3158	0.000913803	0.0120618
ENSMUSG00000021411	Pxdc1	582.202	-2.13528	0.539679	-3.95658	7.60307e-05	0.00177388
ENSMUSG00000052062	Pard3b	101.617	-2.13399	0.680907	-3.13404	0.00172418	0.0193675
ENSMUSG00000025997	Ikzf2	98.4968	-2.13291	0.652717	-3.26774	0.00108408	0.013742
ENSMUSG00000037664	Cdkn1c	105.757	-2.1327	0.630931	-3.38024	0.000724229	0.0102072
ENSMUSG00000109559	Gm34280	141.438	-2.13035	0.751364	-2.83532	0.00457805	0.0396588
ENSMUSG00000022180	Slc7a8	6849.46	-2.12333	0.659972	-3.2173	0.00129403	0.0157483
ENSMUSG00000018238	Gdf9	107.932	-2.12167	0.600049	-3.53583	0.000406491	0.00663321
ENSMUSG00000041642	Kif21b	770.167	-2.1199	0.650409	-3.25934	0.00111671	0.0140833
ENSMUSG00000049532	Sall2	117.602	-2.11834	0.637482	-3.32298	0.000890611	0.0118611
ENSMUSG00000090164	BC035044	1848.59	-2.1168	0.626156	-3.38063	0.000723206	0.0102011
ENSMUSG00000026817	Ak1	1401.46	-2.11569	0.501378	-4.21976	2.44563e-05	0.000706084
ENSMUSG00000026365	Cfh	7640.15	-2.11402	0.500228	-4.22612	2.37755e-05	0.000692214
ENSMUSG00000026778	Prkcq	97.7313	-2.11295	0.638017	-3.31174	0.000927173	0.0121628
ENSMUSG00000004631	Sgce	3184.31	-2.11268	0.607311	-3.47875	0.000503754	0.00776546
ENSMUSG00000030064	Frmd4b	2518.32	-2.11197	0.623538	-3.38707	0.00070643	0.0100548
ENSMUSG00000109245	Gm44860	220.821	-2.11097	0.5803	-3.63772	0.000275063	0.00487074
ENSMUSG00000037119	Fam91a1	1713.33	-2.11037	0.679839	-3.10423	0.00190777	0.0209527
ENSMUSG00000027860	Vangl1	111.977	-2.10789	0.609484	-3.45849	0.000543216	0.00822686
ENSMUSG00000000881	Dlg3	116.71	-2.1063	0.744144	-2.83051	0.00464746	0.0400191
ENSMUSG00000050103	Agmo	1409.35	-2.10621	0.600818	-3.50556	0.000455642	0.00726376
ENSMUSG00000028127	Abcd3	1038.58	-2.10169	0.517004	-4.06513	4.80056e-05	0.00121885
ENSMUSG00000035878	Hykk	60.2357	-2.0985	0.74547	-2.815	0.00487776	0.0414588
ENSMUSG00000041707	Tmem273	1098.95	-2.09847	0.645106	-3.2529	0.00114233	0.0143018
ENSMUSG00000021120	Pigh	334.729	-2.09669	0.596008	-3.51789	0.000434996	0.00699926
ENSMUSG00000052085	Dock8	4946.91	-2.09614	0.514493	-4.07418	4.61758e-05	0.00118283
ENSMUSG00000103696	Gm37531	135.364	-2.09604	0.602907	-3.47656	0.000507898	0.00780842
ENSMUSG00000021608	Lpcat1	2153.02	-2.09037	0.618119	-3.38183	0.000720041	0.0101898
ENSMUSG00000043065	Spice1	106.527	-2.0863	0.752649	-2.77194	0.00557231	0.045747
ENSMUSG00000063849	Ppcdc	2516.46	-2.08584	0.520101	-4.01045	6.0604e-05	0.00147163
ENSMUSG00000033883	D3Ertd254e	152.142	-2.082	0.692188	-3.00785	0.00263104	0.0263638
ENSMUSG00000050271	Prag1	986.106	-2.08118	0.584719	-3.55928	0.000371873	0.00619729
ENSMUSG00000059588	Calcrl	293.33	-2.08096	0.527807	-3.94266	8.05821e-05	0.00185996
ENSMUSG00000028927	Padi2	1777.85	-2.07845	0.48945	-4.24651	2.17124e-05	0.000642991
ENSMUSG00000024074	Crim1	81.5596	-2.0764	0.675799	-3.07251	0.00212267	0.0225525
ENSMUSG00000037104	Socs5	145.623	-2.07509	0.640021	-3.24223	0.00118598	0.0147097
ENSMUSG00000053716	Dusp7	643.07	-2.07444	0.621371	-3.33849	0.000842357	0.0114123
ENSMUSG00000005583	Mef2c	8429.4	-2.07442	0.487822	-4.25242	2.11476e-05	0.000627341
ENSMUSG00000026203	Dnajb2	339.347	-2.07255	0.512105	-4.04713	5.18503e-05	0.00130116
ENSMUSG00000070873	Lilra5	597.271	-2.07198	0.661784	-3.13091	0.00174266	0.0195089
ENSMUSG00000029674	Limk1	463.626	-2.06993	0.650946	-3.17987	0.00147339	0.0172876
ENSMUSG00000020100	Slc29a3	8337.81	-2.06513	0.513836	-4.01904	5.84367e-05	0.0014251
ENSMUSG00000023915	Tnfrsf21	5232.14	-2.0634	0.596081	-3.46161	0.000536963	0.00816029
ENSMUSG00000000202	Btbd17	53.2625	-2.05982	0.679244	-3.03251	0.00242525	0.0249309
ENSMUSG00000024544	Ldlrad4	1414.34	-2.05978	0.478229	-4.30709	1.65419e-05	0.000509082
ENSMUSG00000029204	Rhoh	3848.7	-2.0596	0.526071	-3.91506	9.0382e-05	0.00203935
ENSMUSG00000020364	Zfp354a	80.2985	-2.05393	0.66585	-3.08468	0.00203774	0.0219246
ENSMUSG00000033949	Trim36	625.24	-2.0523	0.565305	-3.63043	0.000282945	0.00498473
ENSMUSG00000023826	Prkn	108.447	-2.04971	0.659813	-3.1065	0.00189314	0.0208053
ENSMUSG00000032434	Cmtm6	18453.8	-2.04782	0.577674	-3.54493	0.000392712	0.00646346
ENSMUSG00000038235	F11r	14243.3	-2.04032	0.471104	-4.33094	1.48476e-05	0.00046608
ENSMUSG00000042734	Ttc9	185.365	-2.03993	0.702851	-2.90237	0.0037035	0.0337241
ENSMUSG00000028414	Fktn	266.152	-2.03992	0.541646	-3.76615	0.000165783	0.00331759
ENSMUSG00000032059	Alg9	855.377	-2.03962	0.507541	-4.01863	5.85387e-05	0.00142549
ENSMUSG00000023153	Tmem52	255.109	-2.03692	0.609016	-3.3446	0.000824004	0.0112196
ENSMUSG00000025268	Maged2	768.525	-2.03555	0.529991	-3.84073	0.000122668	0.00261788
ENSMUSG00000027695	Pld1	1145.9	-2.03412	0.616429	-3.29984	0.000967409	0.012615
ENSMUSG00000029587	Zfp12	267.061	-2.03378	0.700441	-2.90358	0.00368927	0.03363
ENSMUSG00000038170	Pde4dip	590.705	-2.0299	0.603042	-3.36609	0.000762407	0.010607
ENSMUSG00000109669	Gm45472	48.4559	-2.02821	0.707768	-2.86564	0.00416162	0.0367521
ENSMUSG00000087289	4933424M12Rik	185.02	-2.0259	0.576238	-3.51574	0.000438526	0.00704948
ENSMUSG00000027993	Trim2	323.701	-2.02471	0.535833	-3.77862	0.000157698	0.00319186
ENSMUSG00000038793	Lefty1	408.045	-2.01953	0.530607	-3.80608	0.000141188	0.0029263
ENSMUSG00000031618	Nr3c2	124.098	-2.01785	0.666892	-3.02575	0.00248021	0.025309
ENSMUSG00000073427	Gm4924	47.9027	-2.01777	0.696365	-2.89758	0.00376059	0.034136
ENSMUSG00000055912	Tmem150a	222.646	-2.01626	0.532476	-3.78657	0.00015274	0.00310645
ENSMUSG00000015316	Slamf1	182.462	-2.01568	0.596215	-3.38079	0.000722768	0.0102011
ENSMUSG00000030424	Zfp939	107.694	-2.01382	0.6644	-3.03104	0.00243715	0.0250105
ENSMUSG00000036898	Zfp157	341.995	-2.0122	0.592478	-3.39625	0.00068316	0.0097963
ENSMUSG00000003644	Rps6ka1	11868.7	-2.00986	0.540588	-3.71791	0.000200881	0.00386214
ENSMUSG00000047786	Lix1	74.7454	-2.00947	0.678726	-2.96064	0.00306997	0.0293483
ENSMUSG00000028556	Dock7	242.911	-2.00911	0.621519	-3.23258	0.00122678	0.015118
ENSMUSG00000037851	Iars	1000.87	-2.00868	0.687548	-2.92152	0.00348332	0.0322291
ENSMUSG00000026110	Mgat4a	3180.53	-2.0074	0.550434	-3.64695	0.000265374	0.00472339
ENSMUSG00000048120	Entpd1	9798.03	-2.00398	0.47285	-4.23809	2.25433e-05	0.00066418
ENSMUSG00000031951	Tmem231	77.8298	-2.00386	0.649631	-3.08461	0.00203817	0.0219246
ENSMUSG00000011658	Fuz	62.6076	-2.00338	0.647405	-3.09448	0.00197159	0.021422
ENSMUSG00000042331	Specc1	1861.36	-2.00281	0.49887	-4.0147	5.95227e-05	0.00144741
ENSMUSG00000044950	Pwwp2a	380.101	-2.00161	0.66865	-2.99351	0.00275787	0.0272083
ENSMUSG00000044367	Slc16a13	402.558	-2.00078	0.513873	-3.89353	9.87964e-05	0.00220377
ENSMUSG00000031826	Usp10	988.957	-1.99566	0.613331	-3.25381	0.00113868	0.0142769
ENSMUSG00000033769	Exoc6b	402.001	-1.99326	0.706837	-2.81997	0.0048028	0.0410294
ENSMUSG00000106636	Gm43813	127.236	-1.99308	0.594153	-3.35448	0.000795135	0.0109212
ENSMUSG00000028207	Asph	3315.18	-1.9922	0.474758	-4.19623	2.71394e-05	0.000769394
ENSMUSG00000026630	Batf3	295.104	-1.98922	0.579756	-3.43114	0.000601055	0.00890872
ENSMUSG00000043051	Disc1	213.396	-1.9887	0.574819	-3.45969	0.000540793	0.00819736
ENSMUSG00000106946	Gm42856	102.194	-1.98235	0.598051	-3.31468	0.000917482	0.0120919
ENSMUSG00000034255	Arhgap27	2248.77	-1.97794	0.637483	-3.10274	0.00191737	0.0210103
ENSMUSG00000054517	Trim65	409.627	-1.97778	0.622489	-3.1772	0.00148702	0.0173826
ENSMUSG00000029513	Prkab1	3777.3	-1.97767	0.486141	-4.0681	4.73974e-05	0.00120874
ENSMUSG00000047710	Champ1	474.697	-1.97737	0.608405	-3.25008	0.00115372	0.0144027
ENSMUSG00000025141	Myadml2	107.099	-1.97625	0.624922	-3.16239	0.00156478	0.018052
ENSMUSG00000056608	Chd9	1701.1	-1.97387	0.569242	-3.46754	0.00052524	0.00802916
ENSMUSG00000043252	Tmem64	388.296	-1.97364	0.666594	-2.96078	0.00306858	0.0293483
ENSMUSG00000041638	Gcn1l1	931.022	-1.97233	0.6869	-2.87135	0.00408727	0.0362811
ENSMUSG00000020282	Rhbdf1	229.471	-1.96839	0.56779	-3.46675	0.000526798	0.00804171
ENSMUSG00000087598	Zfp111	181.819	-1.96794	0.581356	-3.38509	0.000711542	0.0101193
ENSMUSG00000048163	Selplg	99032.2	-1.96645	0.490556	-4.00862	6.10756e-05	0.00147892
ENSMUSG00000101609	Kcnq1ot1	269.554	-1.96526	0.608636	-3.22897	0.00124238	0.015245
ENSMUSG00000060336	Zfp937	77.595	-1.96152	0.633999	-3.09388	0.00197557	0.0214382
ENSMUSG00000020829	Slc46a1	3363.15	-1.96038	0.485628	-4.0368	5.41848e-05	0.00134604
ENSMUSG00000097974	Gm10605	401.323	-1.95979	0.534243	-3.66836	0.000244115	0.00447415
ENSMUSG00000027956	Tmem144	754.159	-1.95909	0.505907	-3.87242	0.000107758	0.00234905
ENSMUSG00000045092	S1pr1	1239.88	-1.9583	0.5273	-3.71383	0.000204142	0.00392048
ENSMUSG00000020546	Stxbp4	92.0828	-1.95795	0.612389	-3.19724	0.00138751	0.0165654
ENSMUSG00000062127	Cttnbp2nl	6035.56	-1.95641	0.531709	-3.67948	0.000233714	0.00432672
ENSMUSG00000019996	Map7	174.484	-1.95623	0.639008	-3.06136	0.00220332	0.0232131
ENSMUSG00000051212	Gpr183	7086.56	-1.95524	0.587958	-3.32547	0.000882698	0.0117955
ENSMUSG00000027087	Itgav	1223.57	-1.94914	0.677106	-2.87863	0.00399407	0.035637
ENSMUSG00000022364	Tbc1d31	227.865	-1.94478	0.585673	-3.32059	0.000898288	0.01193
ENSMUSG00000018417	Myo1b	715.4	-1.94154	0.543492	-3.57235	0.000353793	0.00596508
ENSMUSG00000034723	Tmx4	1795.06	-1.9412	0.544658	-3.56407	0.000365147	0.00612242
ENSMUSG00000022793	B4galt4	2479.46	-1.93971	0.591594	-3.27879	0.00104251	0.0133101
ENSMUSG00000035769	Xylb	178.637	-1.93643	0.536559	-3.60898	0.000307401	0.00532471
ENSMUSG00000028717	Tal1	147.43	-1.93631	0.640239	-3.02436	0.00249163	0.0254017
ENSMUSG00000042155	Klhl23	192.233	-1.93209	0.628125	-3.07596	0.00209828	0.022376
ENSMUSG00000033192	Lpcat2	21374.2	-1.92503	0.504564	-3.81523	0.000136058	0.00283729
ENSMUSG00000034968	Lbx2	160.827	-1.92417	0.563807	-3.41282	0.000642947	0.00937541
ENSMUSG00000026627	Tmem206	3159.01	-1.92352	0.494606	-3.88899	0.000100662	0.00222242
ENSMUSG00000038535	Zfp280d	165.301	-1.92288	0.557876	-3.44679	0.000567298	0.00853171
ENSMUSG00000061371	Zfp873	198.282	-1.92245	0.528565	-3.6371	0.000275724	0.00487744
ENSMUSG00000044551	9930012K11Rik	105.441	-1.92242	0.60046	-3.20158	0.00136675	0.0164096
ENSMUSG00000033790	Tubgcp5	1908.85	-1.92235	0.551604	-3.48501	0.00049211	0.00766812
ENSMUSG00000041225	Arhgap12	1216.81	-1.9164	0.482313	-3.97336	7.08662e-05	0.0016607
ENSMUSG00000056476	Med12l	627.567	-1.9145	0.547271	-3.49827	0.000468284	0.00739025
ENSMUSG00000041298	Katnal1	136.524	-1.9133	0.583563	-3.27864	0.00104307	0.0133101
ENSMUSG00000045691	Thtpa	125.045	-1.91161	0.573521	-3.33312	0.000858792	0.0115634
ENSMUSG00000023274	Cd4	50.5781	-1.90932	0.698465	-2.7336	0.0062646	0.049728
ENSMUSG00000020272	Stk10	1275.02	-1.90901	0.688035	-2.77458	0.0055273	0.0455073
ENSMUSG00000030446	Zfp273	86.4506	-1.9071	0.691139	-2.75936	0.00579139	0.046987
ENSMUSG00000037972	Snn	348.048	-1.90636	0.609402	-3.12824	0.00175855	0.0196386
ENSMUSG00000006435	Neurl1a	804.211	-1.90453	0.54382	-3.50213	0.000461551	0.00732172
ENSMUSG00000003929	Zfp81	213.049	-1.90443	0.647932	-2.93923	0.00329024	0.0309064
ENSMUSG00000049321	Zfp2	125.322	-1.90389	0.572944	-3.323	0.000890558	0.0118611
ENSMUSG00000039096	Rsad1	113.745	-1.90384	0.659046	-2.88878	0.00386736	0.0348304
ENSMUSG00000035798	Zdhhc17	327.062	-1.89801	0.521451	-3.63986	0.000272788	0.00483541
ENSMUSG00000038371	Sbf2	1020.52	-1.8967	0.560794	-3.38217	0.000719144	0.0101854
ENSMUSG00000023393	Slc17a9	345.682	-1.89578	0.603935	-3.13904	0.00169503	0.0191455
ENSMUSG00000022900	Ildr1	144.38	-1.89423	0.605927	-3.12616	0.00177104	0.0197645
ENSMUSG00000015189	Casd1	569.331	-1.89187	0.620102	-3.0509	0.00228156	0.0237243
ENSMUSG00000040663	Clcf1	550.662	-1.88654	0.600745	-3.14034	0.00168754	0.0191052
ENSMUSG00000020102	Slc16a7	429.034	-1.88634	0.560834	-3.36345	0.000769738	0.0106743
ENSMUSG00000033857	Engase	698.269	-1.88625	0.603858	-3.12366	0.00178614	0.0199081
ENSMUSG00000020770	Unk	699.813	-1.87904	0.622669	-3.01771	0.00254689	0.0258355
ENSMUSG00000019960	Dusp6	12352	-1.87743	0.556159	-3.3757	0.000736288	0.0103518
ENSMUSG00000038268	Ovca2	173.92	-1.87614	0.546671	-3.43193	0.000599301	0.00890528
ENSMUSG00000046152	Fut10	334.259	-1.8759	0.517516	-3.62481	0.000289169	0.00506854
ENSMUSG00000074024	4632427E13Rik	852.294	-1.87521	0.568812	-3.29671	0.000978227	0.0126986
ENSMUSG00000028545	Bend5	148.901	-1.87351	0.594696	-3.15036	0.00163068	0.0186202
ENSMUSG00000023262	Acy1	373.922	-1.8727	0.528124	-3.54594	0.00039121	0.00644489
ENSMUSG00000095325	Zfp870	182.736	-1.871	0.565929	-3.30607	0.000946139	0.0123644
ENSMUSG00000037007	Zfp113	289.744	-1.87079	0.53764	-3.47964	0.000502088	0.00775316
ENSMUSG00000021773	Comtd1	157.78	-1.86677	0.541582	-3.44688	0.00056711	0.00853171
ENSMUSG00000042647	Acad12	177.635	-1.86513	0.562463	-3.316	0.000913165	0.0120618
ENSMUSG00000000753	Serpinf1	1169.92	-1.86485	0.599988	-3.10815	0.00188265	0.0207296
ENSMUSG00000021384	Susd3	10488.8	-1.8641	0.583071	-3.19703	0.00138849	0.0165654
ENSMUSG00000067942	Zfp160	184.209	-1.86401	0.556678	-3.34845	0.000812649	0.0111352
ENSMUSG00000059824	Dbp	105.879	-1.86326	0.621407	-2.99846	0.00271352	0.0269092
ENSMUSG00000033033	Calhm2	1099	-1.8616	0.484189	-3.84478	0.000120659	0.00257819
ENSMUSG00000023026	Dip2b	2165.34	-1.86118	0.527445	-3.52868	0.000417644	0.00677053
ENSMUSG00000070371	Prss36	102.128	-1.85857	0.674699	-2.75466	0.00587529	0.0474448
ENSMUSG00000020721	Helz	637.007	-1.85713	0.617584	-3.00708	0.00263768	0.0264151
ENSMUSG00000021271	Zfp839	492.64	-1.85587	0.625183	-2.96853	0.00299228	0.0288451
ENSMUSG00000032305	Fam219b	808.029	-1.85302	0.505846	-3.66321	0.000249079	0.00453623
ENSMUSG00000035064	Eef2k	2106.31	-1.85137	0.478047	-3.87278	0.000107603	0.00234863
ENSMUSG00000026458	Ppfia4	6381.13	-1.84989	0.524694	-3.52566	0.000422426	0.00683522
ENSMUSG00000060594	Layn	327.879	-1.84676	0.522435	-3.53491	0.000407913	0.00663321
ENSMUSG00000060301	2610008E11Rik	146.905	-1.84532	0.60671	-3.04153	0.00235383	0.0243518
ENSMUSG00000024818	Slc25a45	3816.03	-1.84227	0.528861	-3.48346	0.000494973	0.00769191
ENSMUSG00000091183	Gm5141	102.156	-1.8365	0.612129	-3.00018	0.00269819	0.0268652
ENSMUSG00000026737	Pip4k2a	3256.18	-1.83649	0.55799	-3.29126	0.000997398	0.0128604
ENSMUSG00000029312	Klhl8	123.524	-1.83555	0.61021	-3.00806	0.00262918	0.0263605
ENSMUSG00000031740	Mmp2	737.538	-1.83339	0.577481	-3.17482	0.00149931	0.0174672
ENSMUSG00000020023	Tmcc3	2043.38	-1.83252	0.608516	-3.01146	0.00259997	0.026174
ENSMUSG00000021720	Rnf180	1385.44	-1.83076	0.519958	-3.52097	0.000429977	0.0069379
ENSMUSG00000042320	Prox2	75.5291	-1.83012	0.626795	-2.91981	0.00350244	0.032354
ENSMUSG00000074863	Platr25	309.297	-1.82793	0.583341	-3.13356	0.00172698	0.0193864
ENSMUSG00000060935	Tmem263	160.969	-1.81952	0.571883	-3.18164	0.00146445	0.0171998
ENSMUSG00000022526	Zfp251	113.422	-1.81646	0.657804	-2.7614	0.00575533	0.0468269
ENSMUSG00000028339	Col15a1	87.0803	-1.81541	0.660228	-2.74968	0.0059654	0.0479928
ENSMUSG00000018381	Abi3	2027.51	-1.80405	0.48684	-3.70563	0.00021087	0.00401397
ENSMUSG00000034126	Pomt2	337.527	-1.80043	0.63523	-2.8343	0.00459266	0.0397252
ENSMUSG00000015852	Fcrls	73594.8	-1.8003	0.493223	-3.65007	0.000262173	0.00470214
ENSMUSG00000040061	Plcb2	657.854	-1.79718	0.519398	-3.46012	0.000539935	0.00819155
ENSMUSG00000031389	Arhgap4	786.426	-1.79541	0.653335	-2.74806	0.00599482	0.0481622
ENSMUSG00000029790	Cep41	116.499	-1.79381	0.620049	-2.89301	0.00381568	0.034509
ENSMUSG00000027424	Mgme1	722.557	-1.79337	0.539793	-3.32233	0.00089268	0.0118738
ENSMUSG00000039428	Tmem135	2553.81	-1.79334	0.490579	-3.65555	0.000256631	0.00462499
ENSMUSG00000066235	Pomgnt2	183.416	-1.79316	0.583794	-3.07157	0.00212937	0.0225959
ENSMUSG00000025736	Jmjd8	284.409	-1.7922	0.539608	-3.32129	0.000896019	0.011909
ENSMUSG00000042328	Hps4	2596.13	-1.79184	0.488324	-3.66936	0.000243156	0.00446131
ENSMUSG00000018593	Sparc	76419.8	-1.78906	0.543348	-3.29266	0.000992432	0.0128059
ENSMUSG00000091971	Hspa1a	1537.98	-1.78859	0.533484	-3.35266	0.000800404	0.0109761
ENSMUSG00000028986	Klhl7	927.157	-1.78276	0.557871	-3.19565	0.00139517	0.0166121
ENSMUSG00000024334	H2-Oa	464.645	-1.78239	0.55982	-3.18387	0.00145322	0.0171028
ENSMUSG00000071724	Smpd5	341.19	-1.78194	0.54073	-3.29543	0.000982706	0.0127375
ENSMUSG00000032705	Exd2	404.977	-1.78103	0.606254	-2.93776	0.00330596	0.0310035
ENSMUSG00000040321	Zfp770	81.3261	-1.7805	0.601361	-2.96078	0.00306859	0.0293483
ENSMUSG00000029207	Apbb2	604.543	-1.77787	0.581736	-3.05615	0.00224202	0.0234882
ENSMUSG00000014361	Mertk	5540.78	-1.7772	0.589997	-3.01222	0.00259349	0.0261398
ENSMUSG00000017493	Igfbp4	1019.28	-1.77602	0.525991	-3.37652	0.000734086	0.0103293
ENSMUSG00000025855	Prkar1b	463.046	-1.7759	0.521675	-3.40422	0.000663521	0.00961854
ENSMUSG00000073599	Ecscr	3947.99	-1.77309	0.543328	-3.2634	0.00110086	0.013924
ENSMUSG00000022912	Pros1	9636.57	-1.76841	0.489099	-3.61565	0.000299599	0.00521483
ENSMUSG00000021013	Ttc8	111.779	-1.76663	0.595071	-2.96878	0.00298987	0.028838
ENSMUSG00000022353	Mtss1	810.97	-1.76566	0.532019	-3.31879	0.000904072	0.0119791
ENSMUSG00000057895	Zfp105	227.938	-1.76259	0.585821	-3.00874	0.00262331	0.0263605
ENSMUSG00000002803	Btbd6	414.382	-1.76129	0.524534	-3.35781	0.00078563	0.0108511
ENSMUSG00000056014	A430033K04Rik	138.995	-1.76046	0.621056	-2.83463	0.00458789	0.0397042
ENSMUSG00000034667	Xpot	778.8	-1.75836	0.621527	-2.82909	0.00466803	0.0401762
ENSMUSG00000025993	Slc40a1	3965.28	-1.75675	0.533174	-3.29489	0.000984594	0.0127429
ENSMUSG00000040785	Ttc3	457.298	-1.75537	0.513092	-3.42117	0.000623524	0.00915598
ENSMUSG00000061758	Akr1b10	1825.38	-1.75481	0.629976	-2.78551	0.00534428	0.0445387
ENSMUSG00000030956	Fam53b	1154.4	-1.75461	0.615927	-2.84874	0.00438934	0.038293
ENSMUSG00000032826	Ank2	302.673	-1.75122	0.620061	-2.82428	0.00473873	0.0406631
ENSMUSG00000035757	Selenoo	430.456	-1.75064	0.586027	-2.9873	0.00281455	0.0275185
ENSMUSG00000053318	Slamf8	615.98	-1.75034	0.529114	-3.30805	0.000939489	0.0122974
ENSMUSG00000020689	Itgb3	658.948	-1.7489	0.617248	-2.83338	0.00460581	0.0397796
ENSMUSG00000046463	5930403N24Rik	221.762	-1.7478	0.610632	-2.86228	0.0042061	0.0370502
ENSMUSG00000048330	Ric3	182.979	-1.74761	0.60437	-2.89162	0.00383263	0.0345899
ENSMUSG00000058290	Espl1	485.69	-1.74193	0.560499	-3.10782	0.0018847	0.0207389
ENSMUSG00000064267	Hvcn1	1487.99	-1.74043	0.49967	-3.48316	0.00049554	0.00769379
ENSMUSG00000038648	Creb3l2	589.866	-1.73781	0.568452	-3.05709	0.00223495	0.0234425
ENSMUSG00000005986	Ankrd13d	167.367	-1.73733	0.578484	-3.00324	0.00267122	0.0266529
ENSMUSG00000109429	Gm45223	417.631	-1.73374	0.576918	-3.00518	0.00265427	0.0265196
ENSMUSG00000042408	Zmym6	141.264	-1.73231	0.559416	-3.09664	0.00195725	0.0213412
ENSMUSG00000019978	Epb41l2	5412.38	-1.73164	0.55277	-3.13265	0.00173236	0.0194216
ENSMUSG00000020420	Zfp607a	142.622	-1.73051	0.607146	-2.85024	0.00436863	0.0381703
ENSMUSG00000037112	Sik2	463.87	-1.72784	0.539452	-3.20295	0.00136025	0.0163429
ENSMUSG00000043671	Dpy19l3	180.944	-1.72529	0.571977	-3.01635	0.00255834	0.0258605
ENSMUSG00000028957	Per3	144.165	-1.72283	0.630218	-2.7337	0.00626261	0.049728
ENSMUSG00000029385	Ccng2	3372.15	-1.72093	0.502254	-3.42642	0.000611603	0.00901735
ENSMUSG00000074671	Tspyl3	262.029	-1.72086	0.525287	-3.27604	0.00105275	0.0133941
ENSMUSG00000040354	Mars	2282.96	-1.7182	0.503429	-3.413	0.000642513	0.00937541
ENSMUSG00000023044	Csad	687.041	-1.71816	0.49638	-3.46139	0.000537402	0.00816029
ENSMUSG00000039206	Daglb	8168.1	-1.71735	0.514655	-3.3369	0.000847177	0.0114538
ENSMUSG00000029343	Crybb1	4207.86	-1.71439	0.609043	-2.81488	0.00487948	0.0414588
ENSMUSG00000039328	Rnf122	348.346	-1.71163	0.51448	-3.32691	0.000878138	0.0117619
ENSMUSG00000004633	Chn2	1288.23	-1.70943	0.512816	-3.33341	0.000857872	0.0115622
ENSMUSG00000037211	Spry1	270.795	-1.70714	0.562871	-3.03292	0.00242201	0.0249202
ENSMUSG00000021733	Slc4a7	612.261	-1.70586	0.563743	-3.02595	0.00247856	0.025309
ENSMUSG00000004151	Etv1	691.956	-1.7045	0.521206	-3.2703	0.00107434	0.0136518
ENSMUSG00000024151	Msh2	466.836	-1.70417	0.598404	-2.84786	0.00440144	0.0383792
ENSMUSG00000047342	Zfp286	113.77	-1.70035	0.611009	-2.78285	0.00538835	0.0447114
ENSMUSG00000041849	Card6	365.286	-1.6987	0.575092	-2.9538	0.00313891	0.0298079
ENSMUSG00000009733	Tfcp2	164.46	-1.6976	0.573361	-2.96078	0.00306861	0.0293483
ENSMUSG00000021592	Arsk	700.066	-1.69618	0.540091	-3.14054	0.00168637	0.0191045
ENSMUSG00000030774	Pak1	1529.56	-1.69359	0.495468	-3.41817	0.000630443	0.00923206
ENSMUSG00000018169	Mfng	2612.28	-1.69179	0.498077	-3.39664	0.000682194	0.00979059
ENSMUSG00000020898	Ctc1	5531.9	-1.69143	0.54286	-3.11578	0.00183458	0.0203549
ENSMUSG00000032570	Atp2c1	2728.65	-1.6892	0.543146	-3.11004	0.00187065	0.0206501
ENSMUSG00000047250	Ptgs1	18518.3	-1.68786	0.497482	-3.3928	0.000691819	0.00988762
ENSMUSG00000021224	Numb	3084.43	-1.68594	0.556244	-3.03093	0.00243803	0.0250105
ENSMUSG00000012640	Zfp715	804.211	-1.68582	0.512418	-3.28992	0.00100214	0.0129119
ENSMUSG00000010660	Plcd1	345.351	-1.68535	0.502192	-3.35598	0.00079084	0.0108902
ENSMUSG00000052751	Repin1	319.416	-1.68483	0.584171	-2.88414	0.00392481	0.0351827
ENSMUSG00000028634	Hivep3	1259.74	-1.68183	0.5077	-3.31266	0.000924143	0.0121513
ENSMUSG00000050796	B3galt6	442.915	-1.67805	0.524568	-3.19892	0.00137943	0.0165388
ENSMUSG00000032698	Lmo2	2862.63	-1.67805	0.518442	-3.23671	0.00120917	0.0149331
ENSMUSG00000039254	Pomt1	610.683	-1.67015	0.512636	-3.25796	0.00112215	0.0141312
ENSMUSG00000103593	Gm37352	293.693	-1.66769	0.564375	-2.95493	0.00312744	0.0297331
ENSMUSG00000023094	Msrb2	1397.88	-1.66468	0.591321	-2.81519	0.00487478	0.0414588
ENSMUSG00000034487	Kdelc2	445.218	-1.66333	0.526069	-3.16182	0.00156789	0.018052
ENSMUSG00000019818	Cd164	13307.6	-1.65913	0.484606	-3.42367	0.000617813	0.00909339
ENSMUSG00000021238	Aldh6a1	395.999	-1.65894	0.527131	-3.1471	0.00164896	0.0187545
ENSMUSG00000022750	Klhl22	533.906	-1.65893	0.52127	-3.18248	0.00146021	0.0171617
ENSMUSG00000038260	Trpm4	377.945	-1.65885	0.549811	-3.01712	0.00255191	0.0258421
ENSMUSG00000026249	Serpine2	14418.9	-1.65552	0.523245	-3.16394	0.00155649	0.0180234
ENSMUSG00000069727	Zfp975	97.4402	-1.65334	0.594248	-2.78224	0.00539857	0.0447567
ENSMUSG00000038497	Tmco3	786.84	-1.65287	0.508363	-3.25136	0.00114853	0.0143587
ENSMUSG00000028015	Ctso	3354.35	-1.65274	0.547789	-3.01712	0.00255191	0.0258421
ENSMUSG00000026519	Tmem63a	3307.48	-1.65243	0.574255	-2.87751	0.00400822	0.0357448
ENSMUSG00000061132	Blnk	4997.7	-1.65106	0.588457	-2.80575	0.00502002	0.0424273
ENSMUSG00000021180	Rps6ka5	243.619	-1.65077	0.601366	-2.74504	0.00605044	0.0484737
ENSMUSG00000025870	Arl10	586.955	-1.64926	0.523908	-3.148	0.00164393	0.0187271
ENSMUSG00000032513	Gorasp1	873.816	-1.64894	0.486433	-3.38986	0.000699282	0.00997778
ENSMUSG00000029484	Anxa3	9395.79	-1.64674	0.547894	-3.00558	0.00265078	0.0265001
ENSMUSG00000097412	1810014B01Rik	122.226	-1.64182	0.570724	-2.87673	0.00401813	0.0358147
ENSMUSG00000018809	Smyd4	295.93	-1.64151	0.548836	-2.9909	0.00278158	0.0273641
ENSMUSG00000059555	Tor4a	2746.73	-1.64113	0.572192	-2.86814	0.00412898	0.0365948
ENSMUSG00000103367	Gm38158	768.001	-1.63954	0.589339	-2.782	0.00540243	0.0447567
ENSMUSG00000036792	Mbd5	166.664	-1.63839	0.565107	-2.89926	0.0037405	0.0340431
ENSMUSG00000026594	Ralgps2	530.531	-1.63666	0.493472	-3.31662	0.00091114	0.012045
ENSMUSG00000021185	Dglucy	1008.45	-1.63581	0.538589	-3.03722	0.00238775	0.0246411
ENSMUSG00000098557	Kctd12	1984.04	-1.63481	0.597731	-2.73502	0.00623766	0.0496053
ENSMUSG00000001143	Lman2l	1430.94	-1.63327	0.476471	-3.42784	0.000608393	0.00900078
ENSMUSG00000030451	Herc2	1319.2	-1.63303	0.59431	-2.74778	0.0060001	0.0481822
ENSMUSG00000010663	Fads1	1932.37	-1.63293	0.59792	-2.73102	0.00631385	0.0499581
ENSMUSG00000039774	Galnt12	1364.68	-1.63064	0.480357	-3.39464	0.000687179	0.00983759
ENSMUSG00000027459	Fam110a	1731.06	-1.62643	0.505174	-3.21955	0.00128391	0.0156545
ENSMUSG00000002428	Hltf	619.517	-1.62529	0.543486	-2.9905	0.00278523	0.0273844
ENSMUSG00000031012	Cask	863.841	-1.62476	0.517624	-3.13887	0.00169598	0.0191455
ENSMUSG00000038332	Sesn1	2999.9	-1.621	0.502686	-3.22468	0.00126113	0.0154485
ENSMUSG00000047454	Gphn	197.31	-1.6203	0.5804	-2.79171	0.00524311	0.0439002
ENSMUSG00000030287	Itpr2	3107.09	-1.61911	0.46899	-3.45233	0.000555769	0.00837727
ENSMUSG00000000530	Acvrl1	1040.92	-1.61837	0.530373	-3.05138	0.00227789	0.0237201
ENSMUSG00000021870	Slmap	960.571	-1.61729	0.511929	-3.15921	0.00158199	0.0181523
ENSMUSG00000045598	Zfp553	325.094	-1.61665	0.576669	-2.80343	0.00505627	0.0426669
ENSMUSG00000020101	Vsir	37654.9	-1.61593	0.481552	-3.35567	0.000791729	0.0108902
ENSMUSG00000060600	Eno3	332.5	-1.61568	0.554379	-2.91439	0.00356383	0.0327459
ENSMUSG00000053286	Trmt1l	811.791	-1.61311	0.504425	-3.19793	0.0013842	0.0165654
ENSMUSG00000038271	Iffo1	1181.23	-1.613	0.577268	-2.7942	0.00520281	0.0436687
ENSMUSG00000040520	Manea	381.866	-1.61222	0.578602	-2.78641	0.00532952	0.0444513
ENSMUSG00000030780	BC017158	383.821	-1.60505	0.55604	-2.88657	0.00389461	0.0350088
ENSMUSG00000083282	Ctsf	6637.01	-1.60469	0.525182	-3.0555	0.00224686	0.0235246
ENSMUSG00000000562	Adora3	453.149	-1.6011	0.526251	-3.04247	0.00234647	0.0243168
ENSMUSG00000054715	Zscan22	402.191	-1.60051	0.513775	-3.1152	0.00183822	0.0203636
ENSMUSG00000040430	Pitpnc1	1090.89	-1.59979	0.566813	-2.82243	0.00476609	0.0407907
ENSMUSG00000030447	Cyfip1	10659.4	-1.59869	0.572612	-2.79193	0.00523945	0.0439002
ENSMUSG00000043090	Zfp866	449.315	-1.58845	0.523162	-3.03624	0.00239549	0.0247062
ENSMUSG00000032392	Parp16	289.646	-1.58827	0.571387	-2.77968	0.00544119	0.0449956
ENSMUSG00000004837	Grap	3175.19	-1.58731	0.511805	-3.1014	0.00192606	0.0210598
ENSMUSG00000000127	Fer	547.748	-1.58518	0.493934	-3.2093	0.0013306	0.0160986
ENSMUSG00000032308	Ulk3	383.875	-1.58383	0.540755	-2.92893	0.00340127	0.0317079
ENSMUSG00000028159	Dapp1	3417.95	-1.58362	0.539698	-2.93426	0.0033434	0.0312189
ENSMUSG00000022031	Elp3	684.431	-1.58128	0.497726	-3.17701	0.00148802	0.0173826
ENSMUSG00000002103	Acp2	4557.23	-1.58089	0.476412	-3.31833	0.000905571	0.0119898
ENSMUSG00000029127	Zbtb49	189.335	-1.57672	0.544684	-2.89474	0.00379473	0.0343555
ENSMUSG00000003206	Ebi3	707.976	-1.57458	0.572691	-2.74943	0.00596982	0.048006
ENSMUSG00000021636	Marveld2	157.223	-1.57431	0.570256	-2.76071	0.00576757	0.0468819
ENSMUSG00000055541	Lair1	16754.3	-1.57352	0.500442	-3.14425	0.0016651	0.0188883
ENSMUSG00000087403	Kantr	151.129	-1.57344	0.545758	-2.88302	0.00393876	0.0352711
ENSMUSG00000058192	Zfp846	227.294	-1.57274	0.558155	-2.81776	0.00483607	0.0411913
ENSMUSG00000036503	Rnf13	7513.63	-1.57089	0.557202	-2.81925	0.00481357	0.0410807
ENSMUSG00000021639	Gtf2h2	3923.96	-1.56925	0.530536	-2.95786	0.00309778	0.0295487
ENSMUSG00000042082	Arsb	1279.76	-1.56819	0.531644	-2.94969	0.0031809	0.0301583
ENSMUSG00000025495	Ptdss2	823.88	-1.56629	0.490824	-3.19115	0.00141706	0.0168032
ENSMUSG00000047789	Slc38a9	897.688	-1.5647	0.534784	-2.92586	0.0034351	0.0319542
ENSMUSG00000031133	Arhgef6	1244.61	-1.56409	0.560245	-2.7918	0.00524165	0.0439002
ENSMUSG00000036339	Tmem260	482.681	-1.56392	0.56515	-2.76726	0.00565304	0.0461902
ENSMUSG00000049625	Tifab	5786.38	-1.55965	0.482627	-3.23158	0.00123106	0.0151384
ENSMUSG00000059975	Zfp74	244.665	-1.55797	0.519352	-2.99983	0.00270131	0.0268808
ENSMUSG00000036879	Phkb	434.408	-1.5506	0.555759	-2.79006	0.0052698	0.0440809
ENSMUSG00000073609	D2hgdh	187.624	-1.55048	0.565486	-2.74185	0.00610934	0.0487871
ENSMUSG00000024921	Smarca2	896.243	-1.54795	0.55613	-2.78343	0.00537882	0.0446803
ENSMUSG00000022708	Zbtb20	761.696	-1.54279	0.556725	-2.77119	0.00558511	0.04579
ENSMUSG00000020961	Ston2	214.427	-1.53999	0.534779	-2.87968	0.00398082	0.0355653
ENSMUSG00000001376	Vps50	721.355	-1.53899	0.522382	-2.9461	0.00321812	0.0304443
ENSMUSG00000032329	Hmg20a	961.409	-1.5362	0.488131	-3.14711	0.00164895	0.0187545
ENSMUSG00000009995	Taz	2340.22	-1.52613	0.532967	-2.86346	0.00419046	0.0369879
ENSMUSG00000030745	Il21r	4657.46	-1.52564	0.483886	-3.15289	0.0016166	0.0184961
ENSMUSG00000020069	Hnrnph3	364.146	-1.52429	0.543828	-2.80288	0.00506485	0.0426975
ENSMUSG00000074570	Cass4	533.259	-1.52424	0.496146	-3.07216	0.00212518	0.0225653
ENSMUSG00000020661	Dnmt3a	1110.33	-1.52424	0.555396	-2.74442	0.00606187	0.0485369
ENSMUSG00000020541	Tom1l1	498.738	-1.51807	0.548698	-2.76668	0.00566311	0.0462505
ENSMUSG00000049858	Suox	401.91	-1.51767	0.526699	-2.88148	0.00395818	0.0354266
ENSMUSG00000051735	Rinl	1768.58	-1.51711	0.507571	-2.98896	0.00279926	0.0274513
ENSMUSG00000056130	Ticam2	644.35	-1.51613	0.493038	-3.07509	0.00210441	0.0224276
ENSMUSG00000031232	Magt1	2180.08	-1.5117	0.484397	-3.12078	0.00180371	0.0200781
ENSMUSG00000000958	Slc7a7	3319.03	-1.51089	0.476126	-3.17329	0.0015072	0.017541
ENSMUSG00000113204	Gm46430	196.45	-1.50915	0.547841	-2.75471	0.00587436	0.0474448
ENSMUSG00000037353	Letmd1	1255.49	-1.50595	0.507752	-2.96592	0.00301777	0.0290422
ENSMUSG00000049421	Zfp260	612.539	-1.50306	0.504568	-2.9789	0.00289286	0.0281382
ENSMUSG00000028629	Exo5	346.582	-1.50103	0.538451	-2.78768	0.00530878	0.0443211
ENSMUSG00000032076	Cadm1	2780.56	-1.4982	0.548586	-2.73103	0.00631376	0.0499581
ENSMUSG00000027508	Pag1	2834.16	-1.48998	0.524	-2.84347	0.00446258	0.0387557
ENSMUSG00000058900	Rsl1	243.679	-1.48966	0.522903	-2.84883	0.004388	0.038293
ENSMUSG00000079227	Ccr5	4372.04	-1.48407	0.52652	-2.81863	0.00482283	0.0410988
ENSMUSG00000020590	Snx13	1437.74	-1.48134	0.499829	-2.96369	0.00303978	0.0292215
ENSMUSG00000031399	Fam3a	1503.51	-1.47724	0.478315	-3.08842	0.00201223	0.0217306
ENSMUSG00000052684	Jun	55288.2	-1.47321	0.475983	-3.09508	0.00196759	0.021392
ENSMUSG00000024193	Phf1	370.975	-1.47319	0.510773	-2.88423	0.00392375	0.0351827
ENSMUSG00000033706	Smyd5	682.262	-1.46397	0.525842	-2.78405	0.00536853	0.0446472
ENSMUSG00000063884	Ptcd3	518.374	-1.45893	0.508765	-2.86758	0.00413621	0.0366255
ENSMUSG00000033450	Tagap	2544.92	-1.45828	0.517306	-2.81899	0.00481745	0.0410935
ENSMUSG00000021666	Gfm2	695.658	-1.45615	0.491036	-2.96547	0.00302217	0.0290684
ENSMUSG00000059895	Ptp4a3	3022.09	-1.45429	0.496591	-2.92855	0.00340544	0.0317295
ENSMUSG00000035104	Eva1a	495.315	-1.45347	0.531914	-2.73252	0.00628514	0.0498223
ENSMUSG00000024350	Dnajc18	818.158	-1.44942	0.500643	-2.89512	0.00379017	0.0343322
ENSMUSG00000038506	Dcun1d2	543.426	-1.44435	0.507239	-2.84747	0.00440677	0.0383958
ENSMUSG00000027428	Rbbp9	854.398	-1.44093	0.523818	-2.75082	0.00594466	0.0478483
ENSMUSG00000029916	Agk	508.354	-1.42456	0.498833	-2.85579	0.00429305	0.0376624
ENSMUSG00000021327	Zkscan3	1118.61	-1.42384	0.495648	-2.87268	0.00407004	0.0361653
ENSMUSG00000026170	Cyp27a1	744.826	-1.42219	0.511512	-2.78036	0.00542979	0.0449403
ENSMUSG00000002279	Lmf1	1287.27	-1.42203	0.485843	-2.92694	0.00342315	0.0318683
ENSMUSG00000034793	G6pc3	1068.42	-1.4206	0.482045	-2.94704	0.00320835	0.0303685
ENSMUSG00000028163	Nfkb1	2746.56	-1.4196	0.489752	-2.89862	0.00374808	0.0340582
ENSMUSG00000037949	Ano10	1159.85	-1.41171	0.495816	-2.84724	0.00441001	0.0383958
ENSMUSG00000002668	Dennd1c	1009.56	-1.39241	0.491302	-2.83411	0.0045953	0.0397252
ENSMUSG00000037824	Tspan14	10156.3	-1.38179	0.491848	-2.80938	0.00496372	0.0421538
ENSMUSG00000059013	Sh2d3c	1235.97	-1.3779	0.497221	-2.77121	0.00558486	0.04579
ENSMUSG00000033629	Hacd3	2165.42	-1.36118	0.478656	-2.84376	0.00445842	0.0387391
ENSMUSG00000060090	Rp2	1379.84	-1.34586	0.491885	-2.73613	0.00621662	0.0494836
ENSMUSG00000030223	Ptpro	2359.45	-1.34438	0.491441	-2.73559	0.00622688	0.0495424
ENSMUSG00000001768	Rin2	7809.6	-1.31321	0.478335	-2.74537	0.00604419	0.0484461
ENSMUSG00000001741	Il16	3850.49	-1.31059	0.478026	-2.74168	0.00611264	0.0487909
ENSMUSG00000020522	Mfap3	4728.28	-1.30572	0.474296	-2.75296	0.00590588	0.0476027
ENSMUSG00000018567	Gabarap	13081.7	1.30133	0.473921	2.74587	0.00603503	0.0483952
ENSMUSG00000058600	Rpl30	3553.65	1.36463	0.473279	2.88336	0.0039346	0.0352521
ENSMUSG00000030744	Rps3	19578.4	1.36465	0.467851	2.91684	0.00353601	0.0326118
ENSMUSG00000054676	1600014C10Rik	7160.7	1.36492	0.467409	2.92018	0.00349825	0.0323326
ENSMUSG00000024472	Dcp2	471.321	1.36545	0.496875	2.74808	0.00599452	0.0481622
ENSMUSG00000007721	Ccdc124	2917.53	1.39322	0.508745	2.73854	0.0061712	0.0491674
ENSMUSG00000079435	Rpl36a	1667.43	1.39878	0.48111	2.9074	0.00364447	0.0333095
ENSMUSG00000061787	Rps17	5924.04	1.40233	0.484961	2.89163	0.00383251	0.0345899
ENSMUSG00000025647	Shisa5	23388.9	1.40948	0.479038	2.94231	0.0032577	0.0307178
ENSMUSG00000036199	Ndufa13	5860.67	1.41019	0.506408	2.78469	0.0053579	0.0446018
ENSMUSG00000013822	Elof1	2146.05	1.41411	0.508794	2.77934	0.0054469	0.0449956
ENSMUSG00000018042	Cyb5r3	4477.59	1.41955	0.511075	2.77758	0.00547654	0.0451971
ENSMUSG00000073902	Gm1966	458.826	1.42036	0.498483	2.84935	0.00438081	0.0382573
ENSMUSG00000025967	Eef1b2	3994.1	1.42342	0.506891	2.80814	0.00498284	0.0422331
ENSMUSG00000040613	Apobec1	5753.11	1.42426	0.480021	2.96707	0.00300648	0.0289497
ENSMUSG00000024732	Ccdc86	2946.62	1.42738	0.49456	2.88616	0.00389969	0.0350303
ENSMUSG00000021486	Prelid1	7419.71	1.43175	0.518849	2.75947	0.00578957	0.046987
ENSMUSG00000002379	Ndufa11	3654.94	1.43596	0.503151	2.85394	0.00431807	0.0378434
ENSMUSG00000024360	Etf1	2758.21	1.44546	0.510417	2.83192	0.00462698	0.0399025
ENSMUSG00000053553	3110082I17Rik	874.551	1.44596	0.495954	2.91552	0.00355096	0.0326798
ENSMUSG00000020572	Nampt	2066.42	1.44674	0.523862	2.76168	0.00575054	0.0468269
ENSMUSG00000034892	Rps29	12776.6	1.44921	0.47971	3.02102	0.00251927	0.0255854
ENSMUSG00000020460	Rps27a	7375.93	1.4503	0.468444	3.09599	0.00196154	0.0213546
ENSMUSG00000021701	Plk2	1034.07	1.45038	0.487555	2.9748	0.00293178	0.0283569
ENSMUSG00000001844	Zdhhc4	1556.75	1.45112	0.499955	2.9025	0.00370192	0.0337241
ENSMUSG00000007656	Arpp19	3342.02	1.454	0.529826	2.7443	0.00606395	0.0485369
ENSMUSG00000048440	Cyp4f16	748.242	1.45563	0.495339	2.93866	0.00329637	0.0309304
ENSMUSG00000041841	Rpl37	5923.83	1.46383	0.475536	3.07828	0.00208199	0.0222298
ENSMUSG00000028643	Svbp	1811.37	1.46657	0.528864	2.77307	0.00555304	0.0456757
ENSMUSG00000046364	Rpl27a	4007.72	1.46778	0.474574	3.09284	0.0019825	0.0214864
ENSMUSG00000046675	Tmem251	1889.39	1.47245	0.497375	2.96044	0.00307204	0.0293518
ENSMUSG00000047881	Rell1	689.396	1.47277	0.529488	2.78151	0.00541071	0.0448038
ENSMUSG00000072692	Rpl37rt	177.591	1.47336	0.538829	2.73437	0.00624993	0.0496571
ENSMUSG00000047215	Rpl9	9351	1.47674	0.477303	3.09392	0.00197529	0.0214382
ENSMUSG00000053317	Sec61b	3622.89	1.48377	0.543136	2.73186	0.00629776	0.0498994
ENSMUSG00000021905	Dph3	1017.28	1.48532	0.537572	2.76301	0.00572703	0.0466842
ENSMUSG00000060938	Rpl26	5973.75	1.48999	0.481266	3.09597	0.00196168	0.0213546
ENSMUSG00000031792	Usb1	2138.89	1.50015	0.526852	2.84738	0.00440801	0.0383958
ENSMUSG00000001175	Calm1	39589.9	1.50359	0.502822	2.99031	0.00278694	0.0273856
ENSMUSG00000006333	Rps9	18860.5	1.50534	0.47944	3.13978	0.00169074	0.0191251
ENSMUSG00000016344	Ppdpf	1274.12	1.50561	0.512553	2.93747	0.00330903	0.0310154
ENSMUSG00000028495	Rps6	7151.13	1.50662	0.501566	3.00384	0.00266596	0.026621
ENSMUSG00000037905	Bri3bp	1015.18	1.51048	0.513841	2.93958	0.00328658	0.0309064
ENSMUSG00000031029	Eif3f	3299.72	1.51439	0.495984	3.05331	0.00226333	0.0236254
ENSMUSG00000041881	Ndufa7	5506.63	1.52281	0.530343	2.87137	0.00408701	0.0362811
ENSMUSG00000033307	Mif	4118.92	1.5347	0.522527	2.93707	0.0033133	0.0310386
ENSMUSG00000029096	Htra3	774.295	1.53596	0.498501	3.08116	0.00206195	0.0220431
ENSMUSG00000008683	Rps15a	3483.79	1.54237	0.482453	3.19692	0.00138902	0.0165654
ENSMUSG00000016833	Mrps18c	1217.53	1.54327	0.549437	2.80882	0.00497241	0.0421653
ENSMUSG00000078348	Sf3b5	2570.72	1.5473	0.530175	2.91847	0.00351751	0.0324585
ENSMUSG00000021606	Ndufs6	2858.46	1.55224	0.541409	2.86704	0.00414326	0.036665
ENSMUSG00000022013	Dnajc15	1907.22	1.55819	0.516141	3.01892	0.00253679	0.0257482
ENSMUSG00000000740	Rpl13	19803.2	1.56075	0.552158	2.82664	0.00470388	0.0404444
ENSMUSG00000002043	Trappc6a	1193.12	1.56336	0.50972	3.0671	0.00216144	0.0228728
ENSMUSG00000022452	Smdt1	3927.6	1.56773	0.506786	3.09348	0.00197824	0.0214537
ENSMUSG00000022514	Il1rap	662.542	1.56774	0.520461	3.01221	0.00259354	0.0261398
ENSMUSG00000062647	Rpl7a	4891.21	1.57079	0.504409	3.11412	0.00184494	0.0204055
ENSMUSG00000083833	Gm13841	197.038	1.57441	0.549043	2.86755	0.00413668	0.0366255
ENSMUSG00000079293	Clec7a	3377.68	1.57636	0.548329	2.87485	0.00404223	0.0359923
ENSMUSG00000025290	Rps24	4165.47	1.57765	0.498919	3.16214	0.00156612	0.018052
ENSMUSG00000009630	Ppp2cb	422.945	1.57842	0.530471	2.97552	0.00292496	0.0283227
ENSMUSG00000039001	Rps21	2301.7	1.58029	0.541457	2.9186	0.00351611	0.0324585
ENSMUSG00000034640	Tiparp	2410.68	1.58195	0.541577	2.92101	0.00348903	0.0322647
ENSMUSG00000025521	Tmem192	1858.59	1.58518	0.514386	3.08169	0.0020583	0.0220297
ENSMUSG00000080242	Atp6v0c-ps2	576.121	1.58583	0.523783	3.02766	0.00246457	0.0252079
ENSMUSG00000006818	Sod2	2948	1.58867	0.545779	2.91083	0.00360466	0.0330859
ENSMUSG00000057278	Snrpg	2159.59	1.5895	0.527267	3.01461	0.00257311	0.0259642
ENSMUSG00000075706	Gpx4	8157.84	1.59195	0.55838	2.85102	0.00435797	0.0381157
ENSMUSG00000031304	Il2rg	749.511	1.59246	0.541693	2.93978	0.00328441	0.0309064
ENSMUSG00000031584	Gsr	8052.57	1.59249	0.547135	2.9106	0.00360735	0.0330929
ENSMUSG00000071528	Usmg5	3302.23	1.59295	0.552309	2.88417	0.00392452	0.0351827
ENSMUSG00000038489	Polr2l	767.634	1.59422	0.554692	2.87407	0.0040522	0.0360625
ENSMUSG00000029066	Mrpl20	3130.41	1.59475	0.520192	3.0657	0.00217164	0.0229384
ENSMUSG00000019689	Fmc1	421.947	1.59477	0.563836	2.82843	0.00467765	0.0402389
ENSMUSG00000026064	Ptp4a1	2479.96	1.59486	0.522829	3.05043	0.00228511	0.0237353
ENSMUSG00000031605	Klhl2	286.032	1.59487	0.508603	3.13578	0.00171396	0.019303
ENSMUSG00000043510	Hscb	554.914	1.59554	0.539865	2.95545	0.00312212	0.0296989
ENSMUSG00000031488	Rab11fip1	518.98	1.59617	0.565324	2.82346	0.00475078	0.0407213
ENSMUSG00000002307	Daxx	2085.12	1.59633	0.522618	3.05449	0.00225442	0.0235751
ENSMUSG00000010406	Mrpl52	2164.94	1.59879	0.50843	3.14457	0.00166334	0.0188807
ENSMUSG00000050856	Atp5k	1429.17	1.599	0.541365	2.95364	0.00314049	0.0298079
ENSMUSG00000071014	Ndufb6	1345.56	1.60003	0.576299	2.77639	0.00549656	0.0452795
ENSMUSG00000024805	Pcgf5	734.269	1.60054	0.515773	3.1032	0.00191441	0.0210071
ENSMUSG00000003970	Rpl8	9310.76	1.60224	0.47489	3.37391	0.000741094	0.010394
ENSMUSG00000033917	Gde1	4842.56	1.6025	0.560582	2.85864	0.00425467	0.0373826
ENSMUSG00000035674	Ndufa3	5063.46	1.60363	0.533463	3.00607	0.00264644	0.026472
ENSMUSG00000000088	Cox5a	1631.42	1.6062	0.572506	2.80556	0.00502296	0.0424273
ENSMUSG00000025204	Ndufb8	4767.77	1.60927	0.555662	2.89613	0.00377794	0.0342394
ENSMUSG00000027952	Pmvk	995.767	1.61178	0.537375	2.99936	0.00270546	0.0269066
ENSMUSG00000019782	Rwdd1	1143.81	1.61269	0.572455	2.81714	0.0048453	0.0412495
ENSMUSG00000033938	Ndufb7	4923.33	1.61308	0.551406	2.9254	0.00344011	0.0319664
ENSMUSG00000028692	Akr1a1	34207.3	1.61462	0.508288	3.17657	0.00149026	0.0173964
ENSMUSG00000067274	Rplp0	26603	1.61492	0.483114	3.34274	0.000829567	0.0112775
ENSMUSG00000091537	Tma7	2532.32	1.61507	0.563376	2.86678	0.00414676	0.0366714
ENSMUSG00000110275	Gm5905	2642.16	1.61572	0.487321	3.31552	0.000914726	0.0120647
ENSMUSG00000033916	Chmp2a	8353.77	1.61741	0.534809	3.02427	0.00249235	0.0254017
ENSMUSG00000057315	Arhgap24	1421.29	1.61822	0.526471	3.07371	0.00211412	0.0225033
ENSMUSG00000050621	Rps27rt	231.994	1.61858	0.529035	3.05949	0.00221717	0.0233127
ENSMUSG00000031245	Hmgn5	203.11	1.61924	0.566036	2.86066	0.00422759	0.0371826
ENSMUSG00000037152	Ndufc1	2212.16	1.6203	0.53294	3.0403	0.0023634	0.024419
ENSMUSG00000024677	Ms4a6b	11937.4	1.62197	0.5672	2.85961	0.00424168	0.0372875
ENSMUSG00000059291	Rpl11	4948.62	1.62261	0.466102	3.48123	0.000499111	0.00772839
ENSMUSG00000034118	Tpst1	1368.62	1.62305	0.552683	2.93668	0.00331746	0.0310607
ENSMUSG00000022956	Atp5o	4618.82	1.62633	0.524378	3.10145	0.00192577	0.0210598
ENSMUSG00000039701	Usp53	117.326	1.62752	0.568498	2.86284	0.00419863	0.0370221
ENSMUSG00000024640	Psat1	1966.53	1.62852	0.499126	3.26274	0.00110341	0.0139461
ENSMUSG00000014294	Ndufa2	5068.85	1.62867	0.548289	2.97046	0.00297359	0.028697
ENSMUSG00000032330	Cox7a2	4625	1.62991	0.559029	2.91561	0.00354994	0.0326798
ENSMUSG00000037805	Rpl10a	3726.14	1.63234	0.475628	3.43198	0.000599203	0.00890528
ENSMUSG00000029614	Rpl6	5782.83	1.63707	0.469438	3.4873	0.000487917	0.00761654
ENSMUSG00000024446	Rpp21	1465.7	1.63766	0.512407	3.19602	0.00139339	0.0166024
ENSMUSG00000022354	Ndufb9	2487.52	1.64378	0.553887	2.96772	0.00300017	0.0289051
ENSMUSG00000081895	Rpl17-ps10	120.524	1.6438	0.58035	2.83243	0.00461951	0.039878
ENSMUSG00000087687	Pet100	1250.26	1.64627	0.569437	2.89105	0.00383961	0.0346347
ENSMUSG00000028874	Fgr	5709.25	1.6472	0.596263	2.76254	0.00573529	0.0467295
ENSMUSG00000063457	Rps15	5517.37	1.65017	0.476296	3.46459	0.000531032	0.00809917
ENSMUSG00000047675	Rps8	6814.03	1.65205	0.480651	3.43712	0.000587933	0.00880369
ENSMUSG00000052146	Rps10	5976.31	1.65403	0.497042	3.32775	0.000875495	0.0117356
ENSMUSG00000031848	Lsm4	2759.14	1.65662	0.518489	3.1951	0.00139783	0.0166209
ENSMUSG00000053565	Eif3k	3896.95	1.65797	0.533025	3.11049	0.00186779	0.0206317
ENSMUSG00000022126	Acod1	1030.92	1.6588	0.598339	2.77234	0.00556542	0.0457306
ENSMUSG00000049588	Ccdc69	184.783	1.65906	0.590633	2.80896	0.00497021	0.0421653
ENSMUSG00000020024	Cep83	525.733	1.66311	0.518048	3.21035	0.00132574	0.0160511
ENSMUSG00000025794	Rpl14	10358.6	1.66397	0.479776	3.46823	0.000523897	0.0080187
ENSMUSG00000020372	Rack1	10717.3	1.66442	0.57258	2.90689	0.00365047	0.0333291
ENSMUSG00000028081	Rps3a1	12889.5	1.66443	0.478172	3.48082	0.000499882	0.00773339
ENSMUSG00000008318	Relt	1902.56	1.66702	0.554169	3.00814	0.00262853	0.0263605
ENSMUSG00000018927	Ccl6	25670	1.66922	0.608528	2.74305	0.00608716	0.0486766
ENSMUSG00000074800	Gm4149	262.826	1.67025	0.523873	3.18828	0.0014312	0.0169245
ENSMUSG00000001134	Uxt	496.403	1.67062	0.563826	2.963	0.00304656	0.0292554
ENSMUSG00000033720	Sfxn5	335.513	1.67128	0.542087	3.08304	0.00204894	0.0219994
ENSMUSG00000047407	Tgif1	5798.88	1.67268	0.50716	3.29813	0.000973296	0.0126536
ENSMUSG00000078817	Nlrp12	413.365	1.67379	0.533601	3.13679	0.0017081	0.0192621
ENSMUSG00000026271	Gpr35	2231.54	1.67574	0.555454	3.01688	0.0025539	0.0258421
ENSMUSG00000024608	Rps14	16627.1	1.67755	0.488679	3.43283	0.000597312	0.00889783
ENSMUSG00000019362	D8Ertd738e	4908.27	1.67756	0.539708	3.10827	0.00188188	0.0207296
ENSMUSG00000020653	Klf11	334.735	1.6787	0.614191	2.73318	0.00627254	0.0497453
ENSMUSG00000036751	Cox6b1	9210.57	1.67961	0.561343	2.99213	0.0027704	0.0272852
ENSMUSG00000028843	Sh3bgrl3	22261	1.68085	0.574284	2.92686	0.00342402	0.0318683
ENSMUSG00000063316	Rpl27	5998.9	1.68389	0.470244	3.58089	0.000342426	0.00580176
ENSMUSG00000090862	Rps13	7914.43	1.6854	0.499344	3.37522	0.000737568	0.0103614
ENSMUSG00000024797	Vps51	155.152	1.68563	0.57221	2.94582	0.00322095	0.0304543
ENSMUSG00000035885	Cox8a	8627.64	1.68678	0.526481	3.20387	0.00135593	0.0163193
ENSMUSG00000040528	Milr1	2223.47	1.69094	0.594577	2.84393	0.0044561	0.0387384
ENSMUSG00000059326	Csf2ra	4016.02	1.69244	0.503224	3.3632	0.000770441	0.0106755
ENSMUSG00000028064	Sema4a	4122.8	1.69325	0.5725	2.95763	0.00310011	0.0295546
ENSMUSG00000049517	Rps23	7692.82	1.69411	0.469363	3.60939	0.000306919	0.00532471
ENSMUSG00000039997	Ifi203	299.437	1.69453	0.604708	2.80222	0.00507516	0.0427427
ENSMUSG00000037601	Nme1	1854.99	1.69462	0.508968	3.32953	0.000869931	0.0116791
ENSMUSG00000095609	Gm21188	334.438	1.69585	0.613404	2.76464	0.00569849	0.0464735
ENSMUSG00000039016	Timm8b	1332.86	1.70231	0.555294	3.06561	0.00217227	0.0229384
ENSMUSG00000008036	Ap2s1	5280.92	1.70324	0.540644	3.15038	0.00163057	0.0186202
ENSMUSG00000018585	Atox1	9208.96	1.70419	0.526048	3.23962	0.0011969	0.0148133
ENSMUSG00000084416	Rpl10a-ps1	123.789	1.70517	0.56969	2.99316	0.00276108	0.027209
ENSMUSG00000030591	Psmd8	10396.3	1.70896	0.525537	3.25183	0.00114665	0.0143456
ENSMUSG00000064109	Hcst	2208.27	1.70907	0.613199	2.78714	0.0053175	0.0443725
ENSMUSG00000014313	Cox6c	4958.41	1.71082	0.553416	3.09137	0.00199232	0.0215658
ENSMUSG00000042541	Sem1	8329.99	1.71148	0.56611	3.02324	0.00250088	0.0254435
ENSMUSG00000062006	Rpl34	6653.49	1.7182	0.470853	3.64911	0.000263152	0.00470214
ENSMUSG00000020163	Uqcr11	7392.85	1.72028	0.519996	3.30825	0.00093882	0.0122974
ENSMUSG00000107002	0610012G03Rik	2480.71	1.72128	0.535913	3.21187	0.00131876	0.0160003
ENSMUSG00000053007	Creb5	374.598	1.72233	0.543964	3.16625	0.00154416	0.0178925
ENSMUSG00000031813	Mvb12a	2232.26	1.72237	0.511645	3.36634	0.000761719	0.010607
ENSMUSG00000036781	Rps27l	4694.83	1.72239	0.563924	3.05429	0.00225597	0.023577
ENSMUSG00000048807	Slc35e4	801.786	1.72263	0.567866	3.03352	0.00241718	0.0249001
ENSMUSG00000019173	Rab5c	1064.7	1.72403	0.545726	3.15914	0.00158234	0.0181523
ENSMUSG00000040767	Snrnp25	716.89	1.72712	0.55776	3.09653	0.00195798	0.0213412
ENSMUSG00000022895	Ets2	2794.56	1.72808	0.576394	2.99809	0.00271676	0.0269259
ENSMUSG00000059970	Hspa2	438.785	1.73024	0.555713	3.11355	0.00184848	0.0204315
ENSMUSG00000039208	Metrnl	2384.39	1.73185	0.489938	3.53484	0.00040802	0.00663321
ENSMUSG00000020267	Hint1	5025.58	1.73236	0.519131	3.33704	0.000846769	0.0114538
ENSMUSG00000024789	Jak2	598.169	1.7324	0.623278	2.7795	0.00544433	0.0449956
ENSMUSG00000098234	Snhg6	138.022	1.73248	0.573025	3.02339	0.00249961	0.0254435
ENSMUSG00000032294	Pkm	36593.8	1.73335	0.562466	3.0817	0.00205822	0.0220297
ENSMUSG00000074578	Zfas1	543.311	1.73747	0.488311	3.55811	0.000373527	0.00621108
ENSMUSG00000079523	Tmsb10	1280.13	1.73751	0.541203	3.21046	0.00132521	0.0160511
ENSMUSG00000062328	Rpl17	4290.38	1.73863	0.476431	3.64927	0.000262987	0.00470214
ENSMUSG00000036894	Rap2b	443.451	1.73965	0.497425	3.49732	0.000469959	0.00740314
ENSMUSG00000113902	Ndufb1-ps	3461.5	1.73991	0.521734	3.33487	0.00085339	0.0115108
ENSMUSG00000009927	Rps25	13464.8	1.74214	0.535079	3.25587	0.00113047	0.0141946
ENSMUSG00000073702	Rpl31	4479.34	1.74506	0.480891	3.62881	0.000284726	0.0050059
ENSMUSG00000078783	Gm9733	872.176	1.74842	0.619273	2.82334	0.00475258	0.0407213
ENSMUSG00000060636	Rpl35a	4538.25	1.74865	0.468602	3.73163	0.000190248	0.00369978
ENSMUSG00000006585	Cdt1	710.964	1.75038	0.538907	3.24801	0.00116214	0.0144764
ENSMUSG00000058135	Gstm1	1685.94	1.75099	0.589109	2.97226	0.00295612	0.0285603
ENSMUSG00000026875	Traf1	207.107	1.75218	0.552936	3.16886	0.00153038	0.0177876
ENSMUSG00000007892	Rplp1	10909.7	1.75238	0.509918	3.4366	0.000589062	0.00880533
ENSMUSG00000001056	Nhp2	2679.61	1.75278	0.51534	3.40122	0.000670862	0.00967482
ENSMUSG00000031402	Mpp1	4561.75	1.75302	0.501333	3.49672	0.000471021	0.00740852
ENSMUSG00000048758	Rpl29	3978.34	1.75321	0.507848	3.45223	0.000555965	0.00837727
ENSMUSG00000015702	Anxa9	86.6372	1.75374	0.619231	2.83212	0.00462408	0.0398974
ENSMUSG00000028998	Tomm7	2624.35	1.7551	0.517261	3.39306	0.000691158	0.00988636
ENSMUSG00000090733	Rps27	11200.9	1.75771	0.479886	3.66277	0.000249499	0.0045391
ENSMUSG00000038717	Atp5l	2197.41	1.75832	0.547234	3.21309	0.00131313	0.0159544
ENSMUSG00000034345	Gtf2h5	2140.22	1.75886	0.552495	3.18348	0.00145516	0.017114
ENSMUSG00000025362	Rps26	3748.75	1.76155	0.479408	3.67444	0.000238375	0.00439226
ENSMUSG00000030254	Rad18	284.012	1.76648	0.619024	2.85365	0.00432199	0.0378552
ENSMUSG00000046721	Rpl14-ps1	172.204	1.76812	0.540704	3.27003	0.00107538	0.0136518
ENSMUSG00000016427	Ndufa1	5040.38	1.77069	0.57199	3.09566	0.00196377	0.0213639
ENSMUSG00000029070	Mxra8	196.545	1.77114	0.545081	3.24931	0.00115685	0.0144313
ENSMUSG00000034390	Cmip	1302.56	1.77115	0.527837	3.35549	0.000792244	0.0108902
ENSMUSG00000001128	Cfp	6579.98	1.77144	0.590749	2.99864	0.00271188	0.0269092
ENSMUSG00000034932	Mrpl54	1619.63	1.77146	0.497114	3.56349	0.000365953	0.00612821
ENSMUSG00000060419	Rps16-ps2	94.2619	1.77254	0.591116	2.99863	0.00271198	0.0269092
ENSMUSG00000057863	Rpl36	5077.09	1.77278	0.484359	3.66006	0.000252156	0.00456692
ENSMUSG00000028211	Trp53inp1	897.151	1.77721	0.508652	3.49397	0.000475894	0.00746937
ENSMUSG00000080717	B230307C23Rik	135.373	1.77784	0.576699	3.08278	0.00205074	0.0220032
ENSMUSG00000025060	Slk	603.717	1.78064	0.560825	3.17504	0.00149816	0.0174672
ENSMUSG00000049037	Clec4a1	909.123	1.78146	0.619601	2.87517	0.00403814	0.0359744
ENSMUSG00000073633	Fbxo36	193.332	1.78152	0.612549	2.90837	0.00363314	0.0332588
ENSMUSG00000020736	Nt5c	2201.22	1.78327	0.528385	3.37496	0.000738277	0.0103629
ENSMUSG00000051220	Ercc6l	74.5644	1.78393	0.649486	2.74668	0.00602013	0.0482981
ENSMUSG00000039753	Fbxl5	4909.69	1.78672	0.53379	3.34723	0.000816239	0.0111756
ENSMUSG00000024772	Ehd1	2217.5	1.78672	0.558374	3.19986	0.00137492	0.0164962
ENSMUSG00000071068	Treml2	1118.45	1.78891	0.488707	3.66049	0.00025173	0.00456632
ENSMUSG00000071415	Rpl23	5646.81	1.78933	0.48406	3.69651	0.000218584	0.0041272
ENSMUSG00000027639	Samhd1	9915.85	1.79392	0.53312	3.36494	0.00076559	0.0106339
ENSMUSG00000061477	Rps7	5328.12	1.79554	0.47184	3.80539	0.000141581	0.00293094
ENSMUSG00000029722	Agfg2	1119.88	1.79837	0.589113	3.05267	0.00226817	0.0236616
ENSMUSG00000063889	Crem	573.33	1.80062	0.601136	2.99536	0.00274117	0.0270746
ENSMUSG00000026833	Olfm1	162.98	1.80279	0.629786	2.86254	0.00420264	0.0370386
ENSMUSG00000038900	Rpl12	4942.41	1.80321	0.647365	2.78546	0.00534516	0.0445387
ENSMUSG00000067870	Rpl31-ps8	121.387	1.80372	0.573522	3.14499	0.0016609	0.0188654
ENSMUSG00000027506	Tpd52	10562.6	1.80378	0.480496	3.754	0.000174038	0.00343794
ENSMUSG00000025466	Fuom	137.799	1.80471	0.654715	2.75648	0.00584273	0.0472703
ENSMUSG00000021967	Mrpl57	2138.7	1.80811	0.541418	3.33958	0.000839038	0.0113794
ENSMUSG00000017404	Rpl19	6414.41	1.80856	0.475621	3.80253	0.000143228	0.00295439
ENSMUSG00000036880	Acaa2	3574.79	1.80992	0.517323	3.49863	0.000467663	0.00738719
ENSMUSG00000003228	Grk5	103.413	1.81545	0.630459	2.87956	0.00398226	0.0355653
ENSMUSG00000031198	Fundc2	812.326	1.81741	0.539917	3.36609	0.000762427	0.010607
ENSMUSG00000046330	Rpl37a	14611.2	1.81751	0.477855	3.80347	0.000142683	0.0029502
ENSMUSG00000027330	Cdc25b	324.467	1.81809	0.524969	3.46323	0.000533729	0.00812596
ENSMUSG00000105879	Gm6204	103.969	1.81821	0.607444	2.99321	0.00276058	0.027209
ENSMUSG00000030536	Iqgap1	4134.15	1.82034	0.553716	3.2875	0.00101082	0.0129946
ENSMUSG00000031609	Sap30	2066.83	1.82631	0.572976	3.18741	0.00143552	0.0169639
ENSMUSG00000058818	Pirb	5970.14	1.82832	0.606041	3.01683	0.00255436	0.0258421
ENSMUSG00000028234	Rps20	4526.01	1.82909	0.470693	3.88595	0.00010193	0.00224181
ENSMUSG00000025508	Rplp2	6673.51	1.82924	0.470093	3.89124	9.97346e-05	0.00221317
ENSMUSG00000026088	Mitd1	992.095	1.82988	0.575511	3.17957	0.00147493	0.0172876
ENSMUSG00000037966	Ninj1	14644.4	1.83065	0.504351	3.62972	0.000283731	0.00499349
ENSMUSG00000025509	Pnpla2	7182.98	1.83171	0.533407	3.43398	0.000594786	0.00888321
ENSMUSG00000042549	Map2k3os	111.06	1.83237	0.619725	2.95674	0.00310906	0.0296073
ENSMUSG00000038775	Vill	596.628	1.83243	0.548903	3.33835	0.000842785	0.0114123
ENSMUSG00000070394	Tmem256	3352.08	1.83303	0.487718	3.75839	0.000171013	0.00340153
ENSMUSG00000029994	Anxa4	2382.02	1.83515	0.500567	3.66615	0.000246231	0.00450815
ENSMUSG00000028044	Cks1b	865.121	1.83745	0.656561	2.7986	0.00513247	0.0431203
ENSMUSG00000050299	Gm9843	519.977	1.83759	0.51553	3.56446	0.000364601	0.00612242
ENSMUSG00000078974	Sec61g	3235.62	1.8376	0.490681	3.74499	0.0001804	0.00354334
ENSMUSG00000020782	Llgl2	88.9705	1.84248	0.656809	2.8052	0.00502857	0.0424539
ENSMUSG00000028121	Bcar3	154.609	1.84282	0.658077	2.80031	0.0051054	0.0429555
ENSMUSG00000038467	Chmp4b	705.595	1.84319	0.541636	3.403	0.000666506	0.00964486
ENSMUSG00000006715	Gmnn	542.721	1.84477	0.653641	2.8223	0.00476808	0.0407907
ENSMUSG00000067288	Rps28	6094.53	1.84633	0.493502	3.74128	0.000183087	0.00357985
ENSMUSG00000031818	Cox4i1	17051.3	1.84945	0.511858	3.61321	0.000302434	0.00525303
ENSMUSG00000017830	Dhx58	2252.99	1.84972	0.472075	3.91827	8.91859e-05	0.00201808
ENSMUSG00000039959	Hip1	477.729	1.8501	0.606434	3.05079	0.00228243	0.0237243
ENSMUSG00000033020	Polr2f	1642.03	1.85638	0.58817	3.15619	0.00159843	0.0183124
ENSMUSG00000026068	Il18rap	827.162	1.86148	0.58883	3.16133	0.00157051	0.0180646
ENSMUSG00000019370	Calm3	2675.65	1.86531	0.51711	3.60719	0.000309534	0.00534938
ENSMUSG00000033685	Ucp2	57276.5	1.86696	0.58498	3.19149	0.00141541	0.0167952
ENSMUSG00000037313	Tacc3	911.891	1.86768	0.611107	3.05622	0.00224148	0.0234882
ENSMUSG00000093622	Gm20703	101.34	1.87444	0.630367	2.97356	0.00294365	0.0284558
ENSMUSG00000019876	Pkib	1668.4	1.87943	0.584177	3.21723	0.00129435	0.0157483
ENSMUSG00000074802	Gas2l3	353.192	1.88417	0.644067	2.92543	0.00343979	0.0319664
ENSMUSG00000024235	Map3k8	2975.86	1.88472	0.495902	3.80059	0.000144349	0.00297397
ENSMUSG00000012848	Rps5	10595.6	1.88632	0.484033	3.89709	9.73564e-05	0.00217728
ENSMUSG00000039697	Ncoa7	414.09	1.88689	0.590198	3.19705	0.00138841	0.0165654
ENSMUSG00000086564	Cd101	1330.98	1.88992	0.563519	3.35379	0.000797141	0.0109401
ENSMUSG00000026970	Rbms1	3687.32	1.89022	0.493707	3.82862	0.000128866	0.00272322
ENSMUSG00000075702	Selenom	272.432	1.89184	0.535149	3.53517	0.00040752	0.00663321
ENSMUSG00000038274	Fau	8781.9	1.89247	0.484042	3.90972	9.2404e-05	0.00207999
ENSMUSG00000031246	Sh3bgrl	1803.6	1.89449	0.576672	3.28522	0.00101902	0.0130815
ENSMUSG00000001228	Uhrf1	303.251	1.89758	0.625962	3.03146	0.00243378	0.0249966
ENSMUSG00000052749	Trim30b	984.291	1.90772	0.566718	3.36626	0.000761959	0.010607
ENSMUSG00000040883	Tmem205	617.901	1.90818	0.615013	3.10266	0.00191788	0.0210103
ENSMUSG00000056116	H2-T22	1288.92	1.91063	0.491575	3.88675	0.000101594	0.00223728
ENSMUSG00000086914	Gm16124	88.0823	1.91438	0.629418	3.04151	0.00235397	0.0243518
ENSMUSG00000021290	Atp5mpl	3767.24	1.91439	0.573946	3.3355	0.000851475	0.0114939
ENSMUSG00000035042	Ccl5	576.324	1.91482	0.549586	3.48411	0.000493774	0.00768018
ENSMUSG00000059534	Uqcr10	4611.02	1.91898	0.550171	3.48797	0.000486698	0.00761121
ENSMUSG00000008668	Rps18	14120.9	1.919	0.492556	3.896	9.77943e-05	0.00218424
ENSMUSG00000061175	Fnip2	668.565	1.91921	0.684722	2.8029	0.00506449	0.0426975
ENSMUSG00000081855	Rpl17-ps5	93.564	1.92029	0.608304	3.15679	0.00159515	0.018287
ENSMUSG00000030652	Coq7	1076.3	1.92104	0.583213	3.29389	0.000988119	0.0127598
ENSMUSG00000113061	Gm11361	119.564	1.92395	0.601827	3.19686	0.00138933	0.0165654
ENSMUSG00000046432	Bex3	697.28	1.92511	0.570719	3.37313	0.000743178	0.0104148
ENSMUSG00000104913	Gm6560	368.19	1.92532	0.614234	3.13451	0.0017214	0.019349
ENSMUSG00000024905	Tesmin	72.0891	1.92924	0.690617	2.79351	0.00521402	0.0437415
ENSMUSG00000039899	Fgl2	3054.11	1.93204	0.517209	3.73551	0.000187333	0.00365045
ENSMUSG00000064326	Siva1	1718.52	1.93384	0.538565	3.59072	0.000329761	0.00563695
ENSMUSG00000034641	Cd300ld	3213.06	1.93519	0.564015	3.4311	0.000601139	0.00890872
ENSMUSG00000023908	Pkmyt1	120.838	1.936	0.648082	2.98727	0.00281481	0.0275185
ENSMUSG00000110841	Gpx4-ps2	95.059	1.93934	0.627516	3.09051	0.00199815	0.0216153
ENSMUSG00000020897	Aurkb	540.831	1.93943	0.665083	2.91607	0.00354468	0.0326568
ENSMUSG00000016252	Atp5e	4275.69	1.94017	0.500799	3.87416	0.000106994	0.00233829
ENSMUSG00000003545	Fosb	1366.76	1.94058	0.65494	2.96299	0.00304669	0.0292554
ENSMUSG00000027737	Slc7a11	594.989	1.94082	0.608659	3.18868	0.00142923	0.0169244
ENSMUSG00000079283	2310009B15Rik	261.735	1.94401	0.523618	3.71264	0.000205105	0.0039346
ENSMUSG00000037370	Enpp1	775.592	1.94461	0.620334	3.13479	0.00171978	0.019349
ENSMUSG00000021360	Gcnt2	2241.38	1.94554	0.566899	3.4319	0.000599359	0.00890528
ENSMUSG00000022586	Ly6i	276.036	1.94659	0.553141	3.51916	0.00043292	0.0069778
ENSMUSG00000074813	Gm14005	524.635	1.94729	0.645493	3.01675	0.00255503	0.0258421
ENSMUSG00000057841	Rpl32	9689.08	1.9503	0.527081	3.70019	0.000215438	0.00408085
ENSMUSG00000017009	Sdc4	2649.4	1.95426	0.674361	2.89794	0.0037562	0.034114
ENSMUSG00000053175	Bcl3	1034.04	1.9555	0.589115	3.31939	0.000902149	0.0119628
ENSMUSG00000030432	Rpl28	3928.89	1.95633	0.545143	3.58865	0.000332391	0.00567068
ENSMUSG00000026547	Tagln2	9072.38	1.95798	0.547999	3.57296	0.000352972	0.00595705
ENSMUSG00000019942	Cdk1	1168.23	1.95866	0.705398	2.77668	0.00549174	0.0452795
ENSMUSG00000058603	Rpl28-ps1	65.8749	1.96095	0.710129	2.7614	0.00575538	0.0468269
ENSMUSG00000031838	Ifi30	7498.57	1.96096	0.551845	3.55346	0.000380197	0.00628745
ENSMUSG00000115938	Gm17241	68.4313	1.96121	0.640644	3.06132	0.00220367	0.0232131
ENSMUSG00000032724	Abtb2	214.059	1.96301	0.596783	3.28931	0.00100432	0.0129303
ENSMUSG00000032381	Ciao2a	5569.17	1.96749	0.554752	3.54662	0.000390212	0.00643459
ENSMUSG00000020477	Mrps24	2590.94	1.9688	0.539633	3.64841	0.000263872	0.00470636
ENSMUSG00000028066	Pmf1	902.791	1.97076	0.57761	3.41191	0.000645091	0.0093908
ENSMUSG00000032715	Trib3	123.846	1.97616	0.618032	3.1975	0.00138626	0.0165654
ENSMUSG00000014592	Camta1	374.097	1.98241	0.536864	3.69258	0.000221993	0.00417052
ENSMUSG00000023045	Soat2	449.323	1.98503	0.559133	3.55019	0.000384956	0.00636006
ENSMUSG00000031142	Cacna1f	88.0354	1.98507	0.678897	2.92396	0.00345604	0.0320799
ENSMUSG00000023905	Tnfrsf12a	879.293	1.98566	0.560216	3.54446	0.000393421	0.00646896
ENSMUSG00000000682	Cd52	25092.9	1.98944	0.603904	3.2943	0.000986678	0.0127507
ENSMUSG00000055839	Elob	6388.85	1.99128	0.541243	3.67909	0.000234066	0.00432672
ENSMUSG00000027219	Slc28a2	730.978	1.99322	0.579979	3.43672	0.000588803	0.00880533
ENSMUSG00000033208	S100b	62.2006	1.9991	0.678812	2.94501	0.00322949	0.0305017
ENSMUSG00000037563	Rps16	6172.56	2.00039	0.467249	4.28121	1.85879e-05	0.00056203
ENSMUSG00000061518	Cox5b	5986.86	2.0035	0.535351	3.7424	0.000182271	0.00357197
ENSMUSG00000028691	Prdx1	23616.9	2.00509	0.495266	4.04851	5.15443e-05	0.00129536
ENSMUSG00000059461	Gm7331	80.8077	2.00777	0.609327	3.29506	0.000984005	0.0127429
ENSMUSG00000047721	Bola2	1505.6	2.00971	0.535442	3.75337	0.00017447	0.00344254
ENSMUSG00000026779	Mastl	60.6974	2.011	0.692078	2.90574	0.0036638	0.0334155
ENSMUSG00000026385	Dbi	5171.94	2.0124	0.569206	3.53544	0.000407095	0.00663321
ENSMUSG00000027078	Ube2l6	4097.24	2.01627	0.623646	3.23303	0.00122483	0.0151048
ENSMUSG00000002108	Nr1h3	164.11	2.02139	0.660574	3.06005	0.00221303	0.0232834
ENSMUSG00000097352	C920009B18Rik	112.635	2.02177	0.649061	3.11492	0.00183998	0.0203636
ENSMUSG00000106357	Gm8013	70.9141	2.02311	0.730767	2.76847	0.00563203	0.0460769
ENSMUSG00000074743	Thbd	263.869	2.02599	0.731496	2.76966	0.0056115	0.0459812
ENSMUSG00000001700	Gramd3	145.364	2.02615	0.662074	3.06032	0.00221104	0.0232765
ENSMUSG00000030677	Kif22	551.827	2.02811	0.731265	2.77343	0.0055469	0.0456469
ENSMUSG00000014243	Zswim7	527.149	2.02896	0.563497	3.60065	0.000317417	0.00546382
ENSMUSG00000043091	Tuba1c	5659.64	2.03043	0.606909	3.34552	0.000821295	0.0112074
ENSMUSG00000085829	Gm4285	249.64	2.03143	0.596398	3.40617	0.00065881	0.00956947
ENSMUSG00000056501	Cebpb	333.877	2.04331	0.706868	2.89065	0.00384448	0.0346605
ENSMUSG00000021707	Dhfr	233.272	2.04397	0.569189	3.59101	0.000329396	0.0056363
ENSMUSG00000043008	Klhl6	16119.8	2.04502	0.558794	3.65971	0.000252501	0.00456692
ENSMUSG00000079363	Gbp4	105.009	2.04557	0.726169	2.81693	0.00484853	0.0412567
ENSMUSG00000045328	Cenpe	351.245	2.04599	0.742233	2.75654	0.00584171	0.0472703
ENSMUSG00000005087	Cd44	3911.49	2.04871	0.650663	3.14864	0.00164031	0.0187054
ENSMUSG00000091449	Gm10269	150.649	2.05333	0.586848	3.49891	0.000467171	0.00738618
ENSMUSG00000024590	Lmnb1	931.86	2.05366	0.556846	3.68801	0.000226011	0.00421782
ENSMUSG00000091955	Gm9844	60.1784	2.05527	0.705113	2.91481	0.00355901	0.032719
ENSMUSG00000111116	Gm48065	61.6808	2.05667	0.753053	2.73111	0.00631211	0.0499581
ENSMUSG00000062997	Rpl35	4063.99	2.05701	0.542378	3.79257	0.000149097	0.00304634
ENSMUSG00000024456	Diaph1	966.664	2.05849	0.50358	4.08772	4.35638e-05	0.00113443
ENSMUSG00000035561	Aldh1b1	306.995	2.06199	0.577556	3.5702	0.000356704	0.00599658
ENSMUSG00000068758	Il3ra	83.0712	2.06412	0.693293	2.97727	0.00290824	0.0282242
ENSMUSG00000039981	Zc3h12d	141.828	2.06535	0.588271	3.51088	0.000446621	0.00714635
ENSMUSG00000028864	Hgf	162.928	2.06647	0.56951	3.62851	0.000285065	0.00500677
ENSMUSG00000042293	Gm5617	822.947	2.06759	0.532281	3.8844	0.000102584	0.00225045
ENSMUSG00000115026	Gm49041	65.9101	2.0679	0.659713	3.13455	0.00172117	0.019349
ENSMUSG00000045679	Pqlc3	1776.69	2.07158	0.642667	3.22341	0.00126675	0.015489
ENSMUSG00000056737	Capg	11126.3	2.0724	0.625742	3.3119	0.00092664	0.0121628
ENSMUSG00000074466	Gm15417	202.622	2.0731	0.575336	3.60329	0.000314211	0.00541402
ENSMUSG00000020027	Socs2	118.759	2.07341	0.693794	2.98851	0.00280338	0.0274689
ENSMUSG00000073155	1810058I24Rik	3228.92	2.07531	0.567415	3.65749	0.000254698	0.00459976
ENSMUSG00000044894	Uqcrq	6098.89	2.07606	0.512697	4.04929	5.13724e-05	0.00129292
ENSMUSG00000062081	Gm6055	345.503	2.07969	0.656699	3.16688	0.00154083	0.017878
ENSMUSG00000006589	Aprt	5493.77	2.08037	0.513321	4.05276	5.0617e-05	0.00128138
ENSMUSG00000051439	Cd14	76872.6	2.08043	0.567582	3.66543	0.000246924	0.00451121
ENSMUSG00000027864	Ptgfrn	300.161	2.08148	0.641404	3.2452	0.0011737	0.0145889
ENSMUSG00000001281	Itgb7	2224.73	2.0823	0.718788	2.89695	0.00376806	0.0341858
ENSMUSG00000026832	Cytip	2564.74	2.08841	0.556309	3.75404	0.000174008	0.00343794
ENSMUSG00000078862	Gm14326	189.459	2.09638	0.598715	3.50146	0.000462712	0.00732238
ENSMUSG00000082292	Gm12250	1297.29	2.09756	0.669983	3.13076	0.00174354	0.0195089
ENSMUSG00000054499	Dedd2	2852.12	2.09914	0.607947	3.45284	0.000554721	0.00837727
ENSMUSG00000046879	Irgm1	8043.62	2.10255	0.534627	3.93274	8.39821e-05	0.00192347
ENSMUSG00000017144	Rnd3	243.812	2.10269	0.701425	2.99774	0.00271992	0.0269417
ENSMUSG00000040212	Emp3	6723.21	2.10306	0.526428	3.99496	6.47047e-05	0.00154299
ENSMUSG00000080727	C920021L13Rik	99.1775	2.10386	0.702363	2.9954	0.00274082	0.0270746
ENSMUSG00000096474	Gm5561	68.9139	2.11184	0.70477	2.9965	0.00273098	0.0270358
ENSMUSG00000101585	1600010M07Rik	499.179	2.11225	0.701766	3.00991	0.00261329	0.0262775
ENSMUSG00000040084	Bub1b	375.63	2.11798	0.671869	3.15237	0.0016195	0.0185171
ENSMUSG00000074457	S100a16	87.8224	2.11931	0.715728	2.96105	0.00306592	0.0293483
ENSMUSG00000078763	Slfn1	2319.28	2.12697	0.525026	4.05117	5.09625e-05	0.00128824
ENSMUSG00000040616	Tmem51	498.857	2.12754	0.54131	3.93036	8.48187e-05	0.0019396
ENSMUSG00000039316	Rftn1	1707.18	2.1277	0.555964	3.82704	0.000129693	0.00273735
ENSMUSG00000046229	Scand1	1005.32	2.12884	0.510792	4.16771	3.07671e-05	0.00085264
ENSMUSG00000026087	Mrpl30	2480.21	2.13143	0.499176	4.26989	1.95567e-05	0.000585175
ENSMUSG00000029322	Plac8	4629.58	2.13179	0.524277	4.06616	4.77945e-05	0.00121527
ENSMUSG00000013846	St3gal1	534.208	2.13276	0.511954	4.16592	3.10103e-05	0.000856629
ENSMUSG00000041488	Stx3	582.03	2.13321	0.536397	3.97693	6.98115e-05	0.00164433
ENSMUSG00000061983	Rps12	3215.82	2.13407	0.622727	3.42698	0.000610342	0.00901416
ENSMUSG00000090523	Gypc	198.465	2.13917	0.614808	3.47942	0.000502507	0.00775316
ENSMUSG00000036875	Dna2	381.236	2.14095	0.655835	3.26446	0.00109674	0.0138821
ENSMUSG00000044533	Rps2	13288.2	2.14184	0.545773	3.92441	8.69419e-05	0.00197767
ENSMUSG00000028789	Azin2	103.087	2.14339	0.650389	3.29555	0.000982299	0.0127375
ENSMUSG00000044080	S100a1	1464.21	2.14467	0.581072	3.69089	0.000223469	0.00418276
ENSMUSG00000024232	Bambi	863.418	2.14538	0.558867	3.8388	0.000123639	0.00263209
ENSMUSG00000054855	Rnd1	469.414	2.14593	0.612796	3.50186	0.000462021	0.00732172
ENSMUSG00000050075	Gpr171	263.388	2.14609	0.614454	3.49268	0.000478206	0.00749885
ENSMUSG00000057135	Scimp	1005.52	2.15122	0.647221	3.32377	0.000888094	0.0118493
ENSMUSG00000030672	Mylpf	90.505	2.15213	0.767093	2.80556	0.00502285	0.0424273
ENSMUSG00000032518	Rpsa	18961.4	2.15409	0.546857	3.93903	8.18102e-05	0.00188579
ENSMUSG00000039395	Mreg	63.5593	2.15454	0.653131	3.29878	0.000971049	0.0126434
ENSMUSG00000037725	Ckap2	198.428	2.16059	0.70311	3.07291	0.00211982	0.0225362
ENSMUSG00000029373	Pf4	5637.06	2.16546	0.605013	3.5792	0.000344647	0.00583365
ENSMUSG00000072919	Noxred1	111.525	2.16674	0.772162	2.80607	0.00501499	0.0424273
ENSMUSG00000057322	Rpl38	3716.48	2.17216	0.48353	4.49229	7.04608e-06	0.000258125
ENSMUSG00000037095	Lrg1	27828.2	2.17226	0.662302	3.27986	0.00103859	0.0132824
ENSMUSG00000033730	Egr3	92.8536	2.17484	0.66948	3.24855	0.00115995	0.0144595
ENSMUSG00000039109	F13a1	10848	2.17489	0.748159	2.90698	0.00364931	0.0333291
ENSMUSG00000037465	Klf10	2999.6	2.17778	0.487096	4.47095	7.78722e-06	0.000279514
ENSMUSG00000037447	Arid5a	6077.92	2.18533	0.48995	4.46031	8.18417e-06	0.000288367
ENSMUSG00000071547	Nt5dc2	2134.87	2.19319	0.616474	3.55764	0.000374207	0.00621108
ENSMUSG00000075010	AW112010	2497.47	2.19732	0.652972	3.36511	0.00076514	0.0106339
ENSMUSG00000059064	Gm10059	55.8393	2.19758	0.68894	3.18979	0.00142374	0.0168709
ENSMUSG00000068267	Cenpb	876.163	2.19839	0.594749	3.69634	0.000218731	0.0041272
ENSMUSG00000040952	Rps19	20469.8	2.19907	0.466758	4.71136	2.46069e-06	0.000110928
ENSMUSG00000024014	Pim1	631.375	2.20654	0.665855	3.31385	0.000920224	0.0121187
ENSMUSG00000034311	Kif4	68.5978	2.20706	0.750035	2.9426	0.00325466	0.0307058
ENSMUSG00000026421	Csrp1	168.334	2.20852	0.734129	3.00835	0.00262669	0.0263605
ENSMUSG00000049723	Mmp12	241.079	2.21063	0.633703	3.48843	0.00048586	0.00760505
ENSMUSG00000024066	Xdh	1879.04	2.21593	0.631636	3.50823	0.000451098	0.00719797
ENSMUSG00000084116	Gm12460	40.1471	2.21606	0.800328	2.76894	0.00562392	0.0460612
ENSMUSG00000079941	Gm11273	78.9901	2.21626	0.685419	3.23344	0.00122311	0.0150943
ENSMUSG00000023087	Noct	195.737	2.22006	0.727623	3.05112	0.00227993	0.0237243
ENSMUSG00000106019	Gm43672	414.833	2.22477	0.605407	3.67484	0.000238002	0.00439007
ENSMUSG00000076437	Selenoh	1237.02	2.22542	0.605829	3.67334	0.000239398	0.00439703
ENSMUSG00000096942	Rps19-ps6	75.4428	2.22589	0.624941	3.56176	0.000368375	0.00615086
ENSMUSG00000042607	Asb4	49.6977	2.229	0.722662	3.08443	0.00203944	0.0219246
ENSMUSG00000034266	Batf	1401.24	2.23125	0.611802	3.64702	0.000265303	0.00472339
ENSMUSG00000060126	Tpt1	14516.1	2.23177	0.513841	4.34332	1.40347e-05	0.000445421
ENSMUSG00000032965	Ift57	420.775	2.23247	0.594675	3.7541	0.000173965	0.00343794
ENSMUSG00000078193	Gm2000	332.802	2.23646	0.555495	4.02607	5.67165e-05	0.00139489
ENSMUSG00000060032	H2afj	962.941	2.23698	0.538718	4.15241	3.28989e-05	0.000900158
ENSMUSG00000001166	Oas1c	136.973	2.24145	0.621323	3.60755	0.000309098	0.00534727
ENSMUSG00000015766	Eps8	1412.49	2.2451	0.607666	3.69462	0.000220214	0.00414612
ENSMUSG00000022636	Alcam	304.873	2.24785	0.609054	3.69073	0.000223613	0.00418276
ENSMUSG00000038587	Akap12	126.064	2.25152	0.774226	2.9081	0.00363637	0.0332707
ENSMUSG00000023341	Mx2	363.619	2.25238	0.588888	3.8248	0.000130881	0.00275578
ENSMUSG00000024513	Mbd2	510.113	2.25283	0.516147	4.3647	1.27296e-05	0.000410796
ENSMUSG00000008384	Sertad1	7358.15	2.25284	0.538884	4.18056	2.90787e-05	0.000813686
ENSMUSG00000037960	Card19	6621.45	2.25438	0.520253	4.33323	1.46935e-05	0.000462083
ENSMUSG00000058624	Gda	2661.95	2.25727	0.586028	3.85181	0.000117246	0.0025146
ENSMUSG00000027712	Anxa5	9943.36	2.25814	0.527234	4.28299	1.844e-05	0.000558539
ENSMUSG00000073529	F830208F22Rik	64.1885	2.26395	0.72958	3.10308	0.00191516	0.0210071
ENSMUSG00000019256	Ahr	253.504	2.2656	0.751285	3.01563	0.00256445	0.0259071
ENSMUSG00000113198	Gm6988	45.415	2.26612	0.770947	2.93939	0.00328854	0.0309064
ENSMUSG00000024352	Spata24	79.0966	2.26752	0.645127	3.51485	0.00044	0.00706003
ENSMUSG00000111264	E030022I16Rik	41.7542	2.26922	0.79968	2.83766	0.00454451	0.039388
ENSMUSG00000109658	Gm45660	42.4926	2.27046	0.762941	2.97593	0.00292101	0.0283004
ENSMUSG00000062619	2310039H08Rik	731.139	2.27441	0.554203	4.10392	4.062e-05	0.00107397
ENSMUSG00000027580	Helz2	371.982	2.28776	0.713742	3.2053	0.00134923	0.0162557
ENSMUSG00000037992	Rara	752.198	2.28895	0.565224	4.04964	5.1296e-05	0.00129288
ENSMUSG00000024521	Pmaip1	1914.55	2.2947	0.524005	4.37915	1.19142e-05	0.000388843
ENSMUSG00000045193	Cirbp	4175.22	2.29673	0.497632	4.61531	3.92513e-06	0.000160968
ENSMUSG00000093674	Rpl41	13956	2.299	0.465925	4.93426	8.04532e-07	4.28711e-05
ENSMUSG00000034738	Nostrin	128.424	2.29901	0.596361	3.85506	0.000115701	0.00248456
ENSMUSG00000015094	Npdc1	37.3988	2.30536	0.792288	2.90975	0.00361718	0.0331655
ENSMUSG00000074412	Gm10689	29.4495	2.30544	0.816626	2.82313	0.00475571	0.0407278
ENSMUSG00000027654	Fam83d	107.007	2.30642	0.725768	3.17791	0.00148342	0.0173635
ENSMUSG00000031490	Eif4ebp1	6985.04	2.30733	0.525482	4.39088	1.12891e-05	0.000373383
ENSMUSG00000020086	H2afy2	42.182	2.30757	0.75071	3.07386	0.00211311	0.0225033
ENSMUSG00000042265	Trem1	8723.85	2.30765	0.662825	3.48154	0.000498548	0.00772659
ENSMUSG00000025351	Cd63	54639.9	2.30779	0.56837	4.06037	4.89958e-05	0.00124216
ENSMUSG00000010609	Psen2	2554.94	2.31042	0.551898	4.18632	2.83519e-05	0.000795926
ENSMUSG00000020808	Pimreg	319.626	2.31242	0.830547	2.78421	0.00536583	0.0446463
ENSMUSG00000029177	Cenpa	1305.64	2.31569	0.680846	3.4012	0.000670913	0.00967482
ENSMUSG00000095930	Nim1k	71.5079	2.316	0.68431	3.38443	0.000713254	0.0101353
ENSMUSG00000032517	Mobp	228.862	2.31858	0.617447	3.7551	0.000173272	0.0034346
ENSMUSG00000026701	Prdx6	11207.4	2.31877	0.629152	3.68555	0.000228206	0.00424566
ENSMUSG00000074063	Osgin1	2077.38	2.32051	0.543343	4.27081	1.94765e-05	0.000583788
ENSMUSG00000078521	Aunip	49.5184	2.32183	0.779827	2.97736	0.00290738	0.0282242
ENSMUSG00000060143	Gm10076	416.232	2.32201	0.503606	4.61078	4.01169e-06	0.000162969
ENSMUSG00000026180	Cxcr2	11382.5	2.32487	0.73266	3.17319	0.00150772	0.017541
ENSMUSG00000024042	Sik1	882.14	2.32545	0.617471	3.76608	0.000165831	0.00331759
ENSMUSG00000043953	Ccrl2	12071.8	2.32695	0.508645	4.57479	4.76689e-06	0.00018833
ENSMUSG00000066861	Oas1g	445.747	2.33538	0.538559	4.33636	1.44863e-05	0.000457233
ENSMUSG00000041362	Shtn1	150.698	2.33564	0.664672	3.51398	0.000441451	0.00707675
ENSMUSG00000013523	Bcas1	40.1044	2.33654	0.839837	2.78213	0.00540033	0.0447567
ENSMUSG00000095288	Gm7618	52.5943	2.33667	0.838042	2.78825	0.00529937	0.0442764
ENSMUSG00000099757	BE692007	514.916	2.33996	0.588846	3.9738	7.07345e-05	0.0016607
ENSMUSG00000001025	S100a6	9709.72	2.34006	0.700324	3.34139	0.000833594	0.0113145
ENSMUSG00000021996	Esd	7932.3	2.34011	0.508239	4.60436	4.13741e-06	0.000166509
ENSMUSG00000049103	Ccr2	6280.9	2.34562	0.730087	3.2128	0.00131447	0.0159595
ENSMUSG00000020638	Cmpk2	1944.45	2.34563	0.684683	3.42586	0.000612866	0.00902827
ENSMUSG00000038650	Rnh1	21034	2.3496	0.53016	4.43187	9.34211e-06	0.000320659
ENSMUSG00000030790	Adm	36.7232	2.35121	0.813081	2.89173	0.00383127	0.0345899
ENSMUSG00000045055	Rpsa-ps2	53.4952	2.35147	0.799845	2.9399	0.00328315	0.0309064
ENSMUSG00000083914	Rps18-ps1	50.6632	2.35202	0.724839	3.24489	0.00117495	0.0145939
ENSMUSG00000015980	Lrrc27	249.835	2.35452	0.602573	3.90745	9.32752e-05	0.00209392
ENSMUSG00000029648	Flt1	88.1066	2.36202	0.667016	3.54117	0.000398355	0.00653554
ENSMUSG00000050708	Ftl1	67789.5	2.36624	0.520954	4.54212	5.5691e-06	0.000215102
ENSMUSG00000026509	Capn2	988.023	2.36629	0.704128	3.36059	0.000777758	0.010751
ENSMUSG00000025372	Baiap2	885.548	2.36681	0.530268	4.46343	8.06588e-06	0.000287722
ENSMUSG00000025875	Tspan17	310.723	2.36827	0.601616	3.93652	8.26724e-05	0.00190058
ENSMUSG00000019088	Dnase1l1	1134.6	2.37024	0.554371	4.27554	1.90672e-05	0.00057351
ENSMUSG00000031821	Gins2	405.327	2.37125	0.53646	4.42018	9.86205e-06	0.000333859
ENSMUSG00000032322	Pstpip1	2137.12	2.37365	0.590131	4.02224	5.76473e-05	0.00141175
ENSMUSG00000045273	Cenph	89.3026	2.37394	0.832609	2.85121	0.00435531	0.0381118
ENSMUSG00000092074	Dynlt1a	148.726	2.37674	0.679588	3.49732	0.000469953	0.00740314
ENSMUSG00000075581	Gm16409	48.5969	2.37675	0.726877	3.26981	0.0010762	0.0136522
ENSMUSG00000023505	Cdca3	826.142	2.37931	0.752381	3.16237	0.00156491	0.018052
ENSMUSG00000019872	Smpdl3a	8435.84	2.38067	0.614895	3.87166	0.000108095	0.00235342
ENSMUSG00000070427	Il18bp	1026.35	2.38466	0.606894	3.92929	8.51982e-05	0.0019457
ENSMUSG00000038550	Ciart	150.301	2.38744	0.565671	4.22054	2.43716e-05	0.000704816
ENSMUSG00000069515	Lyz1	509.592	2.39066	0.851875	2.80635	0.00501059	0.0424266
ENSMUSG00000024085	Man2a1	650.317	2.39549	0.599958	3.99276	6.53092e-05	0.00155526
ENSMUSG00000052397	Ezr	3736.99	2.39748	0.696799	3.4407	0.000580203	0.00871061
ENSMUSG00000006360	Crip1	5096.67	2.40205	0.546492	4.39539	1.10572e-05	0.000367121
ENSMUSG00000096971	4930556M19Rik	32.9593	2.40466	0.823048	2.92165	0.00348186	0.0322291
ENSMUSG00000002985	Apoe	381231	2.40812	0.491038	4.90415	9.38321e-07	4.79293e-05
ENSMUSG00000025574	Tk1	850.964	2.40824	0.5894	4.08592	4.3903e-05	0.00113812
ENSMUSG00000039745	Htatip2	1356.73	2.40948	0.55647	4.32994	1.4915e-05	0.000466498
ENSMUSG00000029561	Oasl2	4059.25	2.40963	0.586931	4.10548	4.03477e-05	0.0010717
ENSMUSG00000097781	9330136K24Rik	157.779	2.41243	0.640828	3.76455	0.000166847	0.00333019
ENSMUSG00000021493	Pdlim7	532.612	2.41441	0.705842	3.42061	0.000624804	0.00916503
ENSMUSG00000036067	Slc2a6	2161.38	2.41649	0.538839	4.48463	7.30412e-06	0.000266608
ENSMUSG00000083878	Gm12034	25.9819	2.41789	0.873336	2.76856	0.00563039	0.0460769
ENSMUSG00000024679	Ms4a6d	23591.7	2.42358	0.543047	4.46293	8.08476e-06	0.000287801
ENSMUSG00000029605	Oas1b	118.366	2.42372	0.661251	3.66535	0.000247	0.00451121
ENSMUSG00000020857	Nme2	34.6348	2.42502	0.812626	2.98418	0.00284342	0.0277197
ENSMUSG00000047676	Rpsa-ps10	183.188	2.42612	0.602556	4.02638	5.66414e-05	0.00139489
ENSMUSG00000042349	Ikbke	240.782	2.42693	0.689675	3.51895	0.000433258	0.0069778
ENSMUSG00000101191	Gm28809	49.9349	2.42715	0.794514	3.05488	0.00225148	0.0235587
ENSMUSG00000035352	Ccl12	21682.6	2.42798	0.774236	3.13597	0.00171287	0.019303
ENSMUSG00000089669	Tnfsf13	57.3189	2.42932	0.726205	3.34522	0.000822171	0.0112074
ENSMUSG00000068129	Cst7	1717.3	2.43386	0.546231	4.45573	8.36097e-06	0.000292211
ENSMUSG00000021965	Ska3	100.29	2.43515	0.678283	3.59017	0.000330457	0.00564327
ENSMUSG00000040328	Olfr56	31.0752	2.43806	0.849426	2.87024	0.00410157	0.0363893
ENSMUSG00000027994	Mcub	1324.64	2.43943	0.571495	4.2685	1.96789e-05	0.000587814
ENSMUSG00000027463	Slc52a3	53.3643	2.44024	0.889339	2.74389	0.00607167	0.0485762
ENSMUSG00000085287	4833418N02Rik	96.2883	2.44117	0.736968	3.31246	0.000924807	0.0121513
ENSMUSG00000021196	Pfkp	1686.65	2.44137	0.725997	3.36278	0.000771632	0.0106834
ENSMUSG00000074783	AU019990	71.7952	2.44475	0.767105	3.18699	0.00143764	0.0169773
ENSMUSG00000019866	Crybg1	218.825	2.446	0.847994	2.88445	0.00392093	0.0351827
ENSMUSG00000080921	Rpl38-ps2	34.6823	2.44692	0.781009	3.13302	0.00173018	0.0194097
ENSMUSG00000027698	Nceh1	2439.05	2.45119	0.480473	5.10162	3.36764e-07	2.12198e-05
ENSMUSG00000074170	Plekhf1	209.353	2.45197	0.57581	4.2583	2.05986e-05	0.000612107
ENSMUSG00000048967	Yjefn3	25.2339	2.45228	0.882859	2.77766	0.00547516	0.0451971
ENSMUSG00000014599	Csf1	2184.9	2.45517	0.804899	3.05029	0.00228623	0.0237353
ENSMUSG00000090272	Mndal	492.338	2.4641	0.565695	4.35589	1.32529e-05	0.000426657
ENSMUSG00000112539	Gm40787	60.3599	2.46479	0.852999	2.88956	0.00385779	0.0347624
ENSMUSG00000111713	Gm20234	72.09	2.46625	0.728869	3.38366	0.000715266	0.0101471
ENSMUSG00000066677	Ifi208	472.766	2.47477	0.629996	3.92823	8.55736e-05	0.00195169
ENSMUSG00000104654	Gm43814	58.215	2.47743	0.74929	3.30638	0.000945109	0.0123616
ENSMUSG00000110545	Gm7730	28.3313	2.47877	0.828481	2.99194	0.00277209	0.0272863
ENSMUSG00000052776	Oas1a	2983.4	2.48071	0.528881	4.69049	2.72545e-06	0.000120654
ENSMUSG00000058351	Smim4	1414.63	2.48185	0.586179	4.23395	2.29622e-05	0.000674223
ENSMUSG00000091649	Phf11b	3392.02	2.48607	0.687825	3.6144	0.000301048	0.00523424
ENSMUSG00000078921	Tgtp2	264.432	2.49241	0.730303	3.41285	0.000642881	0.00937541
ENSMUSG00000003541	Ier3	19518	2.49468	0.607785	4.10454	4.05119e-05	0.00107276
ENSMUSG00000021458	2010111I01Rik	1246.66	2.50146	0.508794	4.91645	8.81262e-07	4.59667e-05
ENSMUSG00000034993	Vat1	119.381	2.50225	0.795876	3.14402	0.00166646	0.0188913
ENSMUSG00000085939	Cd63-ps	137.341	2.50244	0.670669	3.73126	0.000190526	0.00370016
ENSMUSG00000017716	Birc5	1178.93	2.50288	0.827198	3.02573	0.00248033	0.025309
ENSMUSG00000029314	Gpat3	249.584	2.50585	0.787029	3.18393	0.0014529	0.0171028
ENSMUSG00000072620	Slfn2	20178.6	2.50588	0.606039	4.13484	3.55196e-05	0.000956703
ENSMUSG00000031803	B3gnt3	123.982	2.50777	0.723241	3.4674	0.000525511	0.00802916
ENSMUSG00000040483	Xaf1	3070.93	2.50916	0.619547	4.04999	5.12189e-05	0.00129283
ENSMUSG00000011148	Adssl1	5269.07	2.51159	0.558404	4.4978	6.86599e-06	0.000252753
ENSMUSG00000085042	Abhd11os	54.2337	2.5143	0.85501	2.94066	0.00327513	0.0308653
ENSMUSG00000025854	Fam20c	1153.06	2.51798	0.64027	3.93269	8.40019e-05	0.00192347
ENSMUSG00000069793	Slfn9	361.303	2.52035	0.75318	3.34628	0.000819038	0.0111961
ENSMUSG00000029135	Fosl2	1293.89	2.52266	0.574792	4.38883	1.13961e-05	0.000375484
ENSMUSG00000030657	Xylt1	254.223	2.52714	0.69257	3.64893	0.000263337	0.00470214
ENSMUSG00000025068	Gsto1	4102.18	2.53481	0.561476	4.51455	6.34509e-06	0.000238148
ENSMUSG00000072694	1500011B03Rik	916.447	2.54065	0.591735	4.29356	1.7583e-05	0.000537294
ENSMUSG00000082062	Ftl2-ps	1500.2	2.54812	0.510832	4.98817	6.09534e-07	3.3838e-05
ENSMUSG00000027883	Gpsm2	247.194	2.55067	0.834164	3.05776	0.00223001	0.0234049
ENSMUSG00000086481	Gm11707	117.919	2.55098	0.743025	3.43323	0.000596429	0.00889235
ENSMUSG00000022602	Arc	131.468	2.55364	0.692461	3.68778	0.000226221	0.00421782
ENSMUSG00000062382	Ftl1-ps1	1478.51	2.55794	0.551078	4.64171	3.45544e-06	0.000144801
ENSMUSG00000023067	Cdkn1a	23603.3	2.55906	0.503877	5.07874	3.79949e-07	2.3555e-05
ENSMUSG00000048534	Jaml	964.954	2.56389	0.719777	3.56207	0.000367943	0.00614959
ENSMUSG00000059657	Stfa2l1	737.198	2.56613	0.645151	3.97757	6.96226e-05	0.00164212
ENSMUSG00000032802	Srxn1	847.369	2.57182	0.586131	4.38779	1.14508e-05	0.000375851
ENSMUSG00000003032	Klf4	1450.17	2.57453	0.577061	4.46145	8.14067e-06	0.000288367
ENSMUSG00000001555	Fkbp10	56.6414	2.57556	0.905009	2.84589	0.00442871	0.0385392
ENSMUSG00000001473	Tubb6	4412.43	2.57847	0.50896	5.06615	4.05945e-07	2.47655e-05
ENSMUSG00000032690	Oas2	422.859	2.58463	0.631611	4.09212	4.27448e-05	0.00111986
ENSMUSG00000031167	Rbm3	8196.92	2.59	0.511521	5.06333	4.1199e-07	2.48706e-05
ENSMUSG00000054065	Pkp3	140.331	2.59081	0.696137	3.72169	0.000197894	0.00380897
ENSMUSG00000006205	Htra1	104.167	2.59346	0.91288	2.84097	0.00449765	0.0390014
ENSMUSG00000057191	AB124611	4574.43	2.59425	0.600841	4.3177	1.57663e-05	0.000486082
ENSMUSG00000067235	H2-Q10	1474.29	2.59551	0.647622	4.00776	6.12981e-05	0.00148223
ENSMUSG00000057657	Rps18-ps3	57.1306	2.59591	0.694247	3.73917	0.000184632	0.00360597
ENSMUSG00000043421	Hilpda	1958.09	2.59686	0.474347	5.47459	4.38528e-08	3.78559e-06
ENSMUSG00000111088	9430081H08Rik	36.7842	2.60432	0.848759	3.06838	0.00215223	0.0228105
ENSMUSG00000068245	Phf11d	3597.59	2.60518	0.660051	3.94694	7.91561e-05	0.00183687
ENSMUSG00000025804	Ccr1	11831.9	2.60613	0.720154	3.61885	0.000295919	0.00516586
ENSMUSG00000032487	Ptgs2	800.779	2.61128	0.647952	4.03005	5.57656e-05	0.00137542
ENSMUSG00000090307	1700071M16Rik	81.5466	2.61402	0.677584	3.85785	0.000114388	0.00247482
ENSMUSG00000042029	Ncapg2	349.553	2.61428	0.565456	4.62332	3.77648e-06	0.000155611
ENSMUSG00000025473	Adam8	5530.69	2.61534	0.793196	3.29722	0.000976474	0.0126853
ENSMUSG00000035835	Plppr3	159.587	2.61761	0.579592	4.51631	6.29268e-06	0.000237334
ENSMUSG00000033350	Chst2	87.3118	2.61843	0.770368	3.39893	0.000676499	0.00973157
ENSMUSG00000026669	Mcm10	81.924	2.61843	0.711019	3.68264	0.00023083	0.00428986
ENSMUSG00000028270	Gbp2	2037.76	2.62257	0.518731	5.05575	4.2871e-07	2.56114e-05
ENSMUSG00000041046	Ramp3	81.4599	2.62364	0.768434	3.41427	0.000639538	0.00934939
ENSMUSG00000029761	Cald1	32.0047	2.62398	0.828081	3.16875	0.00153098	0.0177876
ENSMUSG00000001227	Sema6b	331.179	2.62578	0.866451	3.0305	0.00244149	0.0250311
ENSMUSG00000035373	Ccl7	4222.96	2.62709	0.592578	4.43332	9.27943e-06	0.000319142
ENSMUSG00000081219	Bambi-ps1	62.4053	2.6366	0.69744	3.78039	0.00015658	0.00317296
ENSMUSG00000027555	Car13	122.725	2.63686	0.591251	4.4598	8.20347e-06	0.000288458
ENSMUSG00000100975	Gm28875	207.713	2.63936	0.589403	4.47802	7.53393e-06	0.000273263
ENSMUSG00000002068	Ccne1	206.047	2.64285	0.619453	4.26642	1.98637e-05	0.000592309
ENSMUSG00000034842	Art3	67.8542	2.64357	0.773694	3.41682	0.000633571	0.00927001
ENSMUSG00000041268	Dmxl2	1612.12	2.6439	0.593129	4.45754	8.29063e-06	0.00029093
ENSMUSG00000087107	AI662270	423.199	2.64757	0.608025	4.35437	1.3345e-05	0.000426657
ENSMUSG00000024430	Cabyr	121.499	2.65005	0.697712	3.79819	0.000145754	0.00298866
ENSMUSG00000109663	Gm45308	27.6641	2.65356	0.863527	3.07293	0.00211972	0.0225362
ENSMUSG00000113035	5830428M24Rik	118.837	2.65966	0.795874	3.34181	0.000832355	0.0113065
ENSMUSG00000021508	Cxcl14	112.189	2.67383	0.600419	4.45328	8.45686e-06	0.000294965
ENSMUSG00000060639	Hist1h4i	254.318	2.67475	0.661361	4.04432	5.24754e-05	0.00131493
ENSMUSG00000047592	Nxpe5	473.295	2.67678	0.5549	4.8239	1.4078e-06	6.80884e-05
ENSMUSG00000085347	Hk1os	44.139	2.68217	0.791385	3.38921	0.00070094	0.00998493
ENSMUSG00000045502	Hcar2	5377.03	2.68316	0.56851	4.71963	2.36277e-06	0.000107351
ENSMUSG00000026679	Enkur	47.8585	2.68389	0.906156	2.96184	0.00305808	0.0293483
ENSMUSG00000018500	Adora2b	256.181	2.68625	0.711683	3.7745	0.00016033	0.00322998
ENSMUSG00000092486	NA	196.397	2.68668	0.589658	4.55634	5.20522e-06	0.000203133
ENSMUSG00000084319	Tpt1-ps3	173.596	2.68719	0.600239	4.47686	7.57483e-06	0.000274171
ENSMUSG00000059159	Gm8129	29.2495	2.68825	0.828676	3.24403	0.00117853	0.0146279
ENSMUSG00000069833	Ahnak	1422.01	2.68894	0.635712	4.2298	2.33895e-05	0.000685602
ENSMUSG00000097354	2310001H17Rik	1157.95	2.69032	0.74735	3.59982	0.000318442	0.00547377
ENSMUSG00000037849	Ifi206	917.541	2.69185	0.631901	4.25992	2.04499e-05	0.000608738
ENSMUSG00000023349	Clec4n	2412.4	2.69286	0.595483	4.52215	6.12154e-06	0.000231773
ENSMUSG00000072621	Slfn10-ps	322.285	2.69529	0.623205	4.32489	1.52605e-05	0.00047302
ENSMUSG00000027313	Chac1	146.38	2.69597	0.66714	4.04108	5.32053e-05	0.00132864
ENSMUSG00000044678	Ly6k	45.5359	2.69784	0.833079	3.2384	0.00120202	0.014866
ENSMUSG00000026796	Fam129b	1433.73	2.70309	0.891193	3.03312	0.00242043	0.0249188
ENSMUSG00000112023	Lilr4b	4254.59	2.70529	0.621339	4.35397	1.33693e-05	0.000426657
ENSMUSG00000086109	Gm13391	50.5021	2.70802	0.748977	3.61562	0.00029963	0.00521483
ENSMUSG00000039187	Fanci	39.6276	2.71285	0.944138	2.87336	0.00406134	0.0361066
ENSMUSG00000081251	Gm12164	172.475	2.71723	0.618341	4.39438	1.11087e-05	0.000368124
ENSMUSG00000072572	Slc39a2	53.6205	2.71929	0.775882	3.50478	0.000456992	0.00727857
ENSMUSG00000011256	Adam19	387.183	2.72592	0.619541	4.3999	1.08301e-05	0.000361587
ENSMUSG00000051177	Plcb1	166.789	2.72997	0.839139	3.2533	0.00114074	0.0142924
ENSMUSG00000085761	4930455G09Rik	36.3303	2.73135	0.821761	3.32378	0.000888077	0.0118493
ENSMUSG00000040562	Gstm2	36.2287	2.7336	0.979497	2.79083	0.00525737	0.0439983
ENSMUSG00000072980	Oip5	99.1268	2.73822	0.787334	3.47784	0.000505473	0.00777806
ENSMUSG00000029321	Slc10a6	165.868	2.74998	0.682182	4.03114	5.55059e-05	0.00137097
ENSMUSG00000045031	Cetn4	95.5531	2.76419	0.661673	4.17757	2.94639e-05	0.00082313
ENSMUSG00000029223	Uchl1	45.0209	2.76884	0.832474	3.32604	0.000880896	0.0117805
ENSMUSG00000039994	Timeless	450.076	2.77106	0.56968	4.86423	1.14902e-06	5.63573e-05
ENSMUSG00000070501	Ifi214	36.701	2.77201	0.903496	3.0681	0.00215427	0.0228181
ENSMUSG00000035105	Egln3	350.718	2.77272	0.671565	4.12875	3.64743e-05	0.000979361
ENSMUSG00000041390	Mdfic	542.705	2.77339	0.51875	5.3463	8.97717e-08	7.10967e-06
ENSMUSG00000075266	Cenpw	161.783	2.77493	0.693705	4.00016	6.33006e-05	0.00151579
ENSMUSG00000028862	Map3k6	102.76	2.77905	0.766308	3.62654	0.000287244	0.00503991
ENSMUSG00000053338	Tarm1	1296.15	2.78652	0.711791	3.9148	9.04803e-05	0.00203935
ENSMUSG00000092349	Platr17	46.1837	2.79042	1.011	2.76005	0.00577926	0.0469548
ENSMUSG00000028613	Lrp8	50.2143	2.79648	0.796767	3.50978	0.000448472	0.00716932
ENSMUSG00000028965	Tnfrsf9	38.3618	2.79937	0.88532	3.16199	0.00156697	0.018052
ENSMUSG00000022565	Plec	1678.56	2.80311	0.633087	4.42768	9.52517e-06	0.000325004
ENSMUSG00000058542	Gm15590	1767.87	2.80716	0.645801	4.34679	1.38146e-05	0.000439243
ENSMUSG00000042745	Id1	849.136	2.8072	0.780788	3.59535	0.00032396	0.00555429
ENSMUSG00000110344	Gm45716	166.754	2.80939	0.60885	4.61425	3.94512e-06	0.000161022
ENSMUSG00000026815	Gfi1b	116.034	2.80956	0.678791	4.13906	3.48727e-05	0.00094104
ENSMUSG00000096755	Ftl1-ps2	307.521	2.8182	0.564688	4.99072	6.01541e-07	3.3502e-05
ENSMUSG00000056290	Ms4a4b	188.55	2.8185	0.628723	4.48289	7.36377e-06	0.000268218
ENSMUSG00000028459	Cd72	2085	2.82057	0.491026	5.74425	9.23291e-09	9.86409e-07
ENSMUSG00000091144	Phf11c	97.0531	2.83143	0.795975	3.55718	0.000374859	0.00621108
ENSMUSG00000004709	Cd244a	1935.25	2.83191	0.569584	4.9719	6.62993e-07	3.62234e-05
ENSMUSG00000087175	Gm15133	72.5359	2.83538	0.83658	3.38926	0.000700825	0.00998493
ENSMUSG00000037580	Gch1	2108.86	2.83621	0.49967	5.67616	1.37752e-08	1.40727e-06
ENSMUSG00000027834	Serpini1	32.1287	2.83824	0.958816	2.96016	0.00307483	0.0293622
ENSMUSG00000050967	Creg2	91.189	2.83847	0.777182	3.65226	0.000259945	0.00467982
ENSMUSG00000097534	Gm16675	86.6175	2.84113	0.698567	4.06708	4.76059e-05	0.00121226
ENSMUSG00000046159	Chrm3	63.3594	2.84173	0.696907	4.07764	4.54952e-05	0.00116712
ENSMUSG00000042817	Flt3	543.419	2.84385	0.686413	4.14307	3.42691e-05	0.000930276
ENSMUSG00000025492	Ifitm3	38454.6	2.84486	0.509062	5.58843	2.29132e-08	2.17361e-06
ENSMUSG00000022661	Cd200	75.4918	2.8461	0.769209	3.70004	0.000215565	0.00408085
ENSMUSG00000024661	Fth1	318500	2.84924	0.53229	5.35279	8.66081e-08	6.89074e-06
ENSMUSG00000027375	Mal	43.295	2.8648	0.89005	3.21869	0.00128776	0.0156903
ENSMUSG00000022945	Chaf1b	435.268	2.86734	0.689038	4.16137	3.16341e-05	0.000871072
ENSMUSG00000020085	Aifm2	393.558	2.86812	0.586639	4.88907	1.01314e-06	5.09968e-05
ENSMUSG00000098702	1500015A07Rik	67.3049	2.8722	0.717611	4.00245	6.269e-05	0.00150744
ENSMUSG00000033355	Rtp4	7401.59	2.87453	0.596208	4.82136	1.42584e-06	6.85712e-05
ENSMUSG00000043085	Tmem82	29.5309	2.87508	1.00049	2.87366	0.00405744	0.0360905
ENSMUSG00000023911	Flywch2	21.1253	2.87548	1.04683	2.74686	0.00601694	0.0482949
ENSMUSG00000079414	Gm11110	72.3015	2.87703	0.719627	3.99795	6.38941e-05	0.00152612
ENSMUSG00000037060	Cavin3	30.2555	2.88327	0.982391	2.93495	0.00333598	0.031191
ENSMUSG00000059479	B3gnt8	896.851	2.88365	0.599534	4.80982	1.51065e-06	7.20478e-05
ENSMUSG00000054072	Iigp1	638.033	2.88858	0.874183	3.30432	0.000952068	0.0124244
ENSMUSG00000097113	Gm19705	311.834	2.88898	0.922597	3.13136	0.00173999	0.0194945
ENSMUSG00000034271	Jdp2	597.714	2.89935	0.571049	5.07723	3.82972e-07	2.36143e-05
ENSMUSG00000004473	Clec11a	25.1875	2.89992	0.930314	3.11714	0.00182615	0.020291
ENSMUSG00000068631	Gm7676	50.2866	2.90442	0.775	3.74764	0.000178505	0.00351412
ENSMUSG00000059089	Fcgr4	4894.87	2.90485	0.535	5.42964	5.64693e-08	4.6648e-06
ENSMUSG00000038508	Gdf15	338.647	2.90895	0.544932	5.33819	9.38774e-08	7.36724e-06
ENSMUSG00000062458	Gm8623	21.5326	2.91072	0.949167	3.0666	0.00216508	0.0228904
ENSMUSG00000030103	Bhlhe40	1631.42	2.91145	0.60752	4.79235	1.64835e-06	7.73337e-05
ENSMUSG00000022665	Ccdc80	325.642	2.91577	0.666704	4.3734	1.22324e-05	0.000396233
ENSMUSG00000002204	Napsa	5819.93	2.9212	0.645433	4.52596	6.01228e-06	0.000228639
ENSMUSG00000018339	Gpx3	3584.99	2.92211	0.615162	4.75016	2.03258e-06	9.33312e-05
ENSMUSG00000012519	Mlkl	335.753	2.92302	0.600638	4.86652	1.13583e-06	5.61961e-05
ENSMUSG00000041736	Tspo	26980.4	2.92501	0.515117	5.67835	1.36004e-08	1.39768e-06
ENSMUSG00000021215	Net1	296.276	2.92995	0.739826	3.96032	7.48482e-05	0.00174865
ENSMUSG00000110697	Gm31718	212.901	2.9345	0.664162	4.41836	9.94536e-06	0.000336021
ENSMUSG00000028773	Fabp3	84.0883	2.93482	0.733024	4.00372	6.23546e-05	0.00150147
ENSMUSG00000020635	Fkbp1b	505.567	2.93493	0.560252	5.23859	1.61808e-07	1.16401e-05
ENSMUSG00000026558	Uck2	460.798	2.93503	0.638043	4.60004	4.22403e-06	0.000169206
ENSMUSG00000021728	Emb	6499.25	2.93975	0.762314	3.85635	0.000115091	0.00247761
ENSMUSG00000053475	Tnfaip6	307.714	2.95212	0.862602	3.42234	0.000620853	0.00913035
ENSMUSG00000022018	Rgcc	1615.38	2.96451	0.77605	3.82	0.00013345	0.00278935
ENSMUSG00000108393	Gm32633	147.136	2.96509	0.615315	4.81881	1.44417e-06	6.92599e-05
ENSMUSG00000042659	Arrdc4	3374.77	2.96601	0.535755	5.53613	3.09234e-08	2.80996e-06
ENSMUSG00000031078	Cttn	56.0701	2.96835	1.06463	2.78816	0.00530086	0.0442764
ENSMUSG00000092418	Gm20406	107.595	2.9699	0.866231	3.42853	0.000606856	0.00898573
ENSMUSG00000037071	Scd1	28.3802	2.97101	1.04535	2.84213	0.00448135	0.0388796
ENSMUSG00000024401	Tnf	7479.94	2.97349	0.511728	5.81068	6.22181e-09	6.9303e-07
ENSMUSG00000003484	Cyp4f18	10686.1	2.97442	0.616604	4.82388	1.40791e-06	6.80884e-05
ENSMUSG00000005824	Tnfsf14	904.372	2.97918	0.731596	4.07217	4.65767e-05	0.00118957
ENSMUSG00000039153	Runx2	155.095	2.98125	0.581157	5.12986	2.89965e-07	1.86106e-05
ENSMUSG00000074805	Il1bos	74.1339	2.98662	0.772293	3.86721	0.000110087	0.00239076
ENSMUSG00000048621	Gm6377	587.354	2.99638	0.718164	4.17227	3.0158e-05	0.000838451
ENSMUSG00000033287	Kctd17	40.6067	2.99759	0.952885	3.14581	0.00165629	0.0188255
ENSMUSG00000004552	Ctse	1241.99	2.99775	0.6849	4.37692	1.2037e-05	0.000391372
ENSMUSG00000036381	P2ry14	283.762	3.00137	0.668164	4.49197	7.05675e-06	0.000258125
ENSMUSG00000002228	Ppm1j	85.4832	3.00189	0.63553	4.72345	2.31873e-06	0.000105628
ENSMUSG00000085148	Mir22hg	984.739	3.00454	0.599186	5.01438	5.32053e-07	3.02168e-05
ENSMUSG00000070691	Runx3	390.665	3.00568	0.733054	4.10022	4.12752e-05	0.00108631
ENSMUSG00000013584	Aldh1a2	40.1411	3.00681	0.950874	3.16216	0.00156606	0.018052
ENSMUSG00000015305	Sash1	122.901	3.01209	0.619017	4.86593	1.13922e-06	5.61961e-05
ENSMUSG00000035385	Ccl2	12259.4	3.01443	0.56646	5.32152	1.02903e-07	7.96687e-06
ENSMUSG00000102606	Rpl21-ps1	19.2296	3.01735	0.993937	3.03575	0.00239935	0.0247312
ENSMUSG00000045392	Olfr1033	40.5179	3.01903	0.806615	3.74284	0.000181955	0.00356983
ENSMUSG00000012705	Retn	43.4947	3.02128	0.906504	3.3329	0.000859472	0.0115634
ENSMUSG00000063760	Rnf217	24.266	3.02462	0.949325	3.18608	0.00144215	0.017019
ENSMUSG00000084289	Gm6977	748.434	3.03008	0.531119	5.70509	1.16285e-08	1.20943e-06
ENSMUSG00000096842	Gm10736	27.808	3.03191	0.923315	3.28372	0.00102447	0.013131
ENSMUSG00000079017	Ifi27l2a	9553.52	3.04454	0.547375	5.56208	2.66574e-08	2.48778e-06
ENSMUSG00000041571	Selenow	2312.2	3.07374	0.583176	5.27069	1.35911e-07	1.00278e-05
ENSMUSG00000030688	Stard10	46.4154	3.07403	0.863469	3.56009	0.00037073	0.00618421
ENSMUSG00000067719	Gm10221	23.3241	3.07539	0.953737	3.22456	0.00126165	0.0154485
ENSMUSG00000075705	Msrb1	1630.93	3.07604	0.65482	4.69754	2.63316e-06	0.000117169
ENSMUSG00000021125	Arg2	1337.79	3.07791	0.667002	4.61454	3.93965e-06	0.000161022
ENSMUSG00000087477	Gm13822	158.721	3.08493	0.713064	4.32631	1.51629e-05	0.000470842
ENSMUSG00000056749	Nfil3	2797.29	3.08668	0.564761	5.46546	4.61698e-08	3.95146e-06
ENSMUSG00000031538	Plat	95.0748	3.08687	0.829115	3.72309	0.0001968	0.00379214
ENSMUSG00000020205	Phlda1	56.5846	3.08883	0.878719	3.51515	0.000439498	0.00705855
ENSMUSG00000019558	Slc6a8	149.67	3.09173	0.749801	4.1234	3.73313e-05	0.000999263
ENSMUSG00000075602	Ly6a	2234.18	3.09922	0.584679	5.30071	1.1535e-07	8.77322e-06
ENSMUSG00000030156	Cd69	1009.65	3.09958	0.766537	4.04362	5.26331e-05	0.00131697
ENSMUSG00000109610	Gm7432	18.2765	3.10111	1.01544	3.05394	0.00225858	0.02359
ENSMUSG00000020077	Srgn	36361.9	3.10315	0.602607	5.14955	2.61114e-07	1.72047e-05
ENSMUSG00000040711	Sh3pxd2b	492.149	3.1039	0.612967	5.06374	4.11118e-07	2.48706e-05
ENSMUSG00000032495	Lrrc2	18.6307	3.1043	1.08303	2.86632	0.00415268	0.036692
ENSMUSG00000054404	Slfn5	2765.6	3.11431	0.668114	4.66135	3.14148e-06	0.000133349
ENSMUSG00000023206	Il15ra	2169.88	3.11795	0.547009	5.7	1.19805e-08	1.23858e-06
ENSMUSG00000085531	Slc36a3os	40.0969	3.12215	0.827531	3.77285	0.000161396	0.00324768
ENSMUSG00000085298	F730035M05Rik	25.4412	3.12754	1.08617	2.87943	0.00398397	0.0355653
ENSMUSG00000078920	Ifi47	2814.78	3.13197	0.521703	6.00335	1.93289e-09	2.51114e-07
ENSMUSG00000039236	Isg20	2077.53	3.13466	0.608891	5.14814	2.63079e-07	1.72047e-05
ENSMUSG00000044770	Scml4	18.7101	3.13576	1.03099	3.04149	0.00235408	0.0243518
ENSMUSG00000086849	Gm13840	34.8138	3.13774	0.856799	3.66217	0.000250089	0.00454504
ENSMUSG00000101304	Plet1os	100.124	3.14189	0.81346	3.86237	0.000112291	0.00243249
ENSMUSG00000045094	Arhgef37	110.616	3.14377	0.788978	3.98461	6.75923e-05	0.001603
ENSMUSG00000004044	Cavin1	57.8605	3.14778	0.952173	3.30589	0.000946756	0.0123644
ENSMUSG00000078780	Gm5150	1627.64	3.14938	0.672189	4.68526	2.7961e-06	0.00012315
ENSMUSG00000082419	Gm11425	19.6212	3.15975	1.07782	2.93161	0.0033721	0.0314529
ENSMUSG00000039195	1110008P14Rik	1773.23	3.16632	0.606103	5.22406	1.75039e-07	1.23349e-05
ENSMUSG00000020644	Id2	17941.3	3.16821	0.571675	5.54197	2.99089e-08	2.76137e-06
ENSMUSG00000090467	Gm4613	16.4955	3.17575	1.06237	2.98931	0.00279611	0.0274445
ENSMUSG00000029084	Cd38	3214.76	3.17662	0.605885	5.24294	1.58036e-07	1.14609e-05
ENSMUSG00000013353	4931406B18Rik	20.9835	3.18127	1.11109	2.86319	0.00419395	0.0369998
ENSMUSG00000020932	Gfap	141.442	3.18507	0.68174	4.67198	2.9831e-06	0.000127992
ENSMUSG00000032327	Stra6	74.9865	3.18602	1.10296	2.88862	0.00386939	0.0348305
ENSMUSG00000015312	Gadd45b	4209.32	3.18899	0.612001	5.21077	1.88059e-07	1.30395e-05
ENSMUSG00000089940	Gm4117	23.9074	3.19243	1.01	3.1608	0.00157334	0.0180851
ENSMUSG00000005413	Hmox1	11601.4	3.19683	0.519231	6.15686	7.4203e-10	1.04156e-07
ENSMUSG00000001930	Vwf	101.263	3.19814	0.910786	3.5114	0.000445753	0.00713907
ENSMUSG00000024053	Emilin2	6214.51	3.19916	0.714716	4.47613	7.60085e-06	0.000274537
ENSMUSG00000073491	Ifi213	880.65	3.20366	0.49806	6.43227	1.25712e-10	2.12785e-08
ENSMUSG00000060591	Ifitm2	5020.34	3.20929	0.512293	6.26455	3.73897e-10	5.61333e-08
ENSMUSG00000085081	Rptoros	342.765	3.20993	0.619871	5.17839	2.23814e-07	1.51535e-05
ENSMUSG00000040554	Aipl1	23.9742	3.21116	1.16353	2.75984	0.00578301	0.0469631
ENSMUSG00000037280	Galnt6	851.759	3.22009	0.715762	4.49883	6.83283e-06	0.00025207
ENSMUSG00000031465	Angpt2	36.4117	3.22335	0.87023	3.70403	0.000212204	0.00403491
ENSMUSG00000079419	Ms4a6c	10011.1	3.22383	0.571571	5.6403	1.6975e-08	1.70391e-06
ENSMUSG00000098050	Gm5345	18.3954	3.23919	1.08464	2.98642	0.00282262	0.0275546
ENSMUSG00000058427	Cxcl2	7098.18	3.23988	0.687036	4.71574	2.40839e-06	0.000109136
ENSMUSG00000066245	Gm10156	23.1775	3.24282	1.02554	3.16206	0.0015666	0.018052
ENSMUSG00000022594	Lynx1	22.8881	3.24424	1.00075	3.24183	0.00118766	0.01472
ENSMUSG00000066553	Gm6969	27.4555	3.24534	1.02698	3.1601	0.00157715	0.0181168
ENSMUSG00000113101	Gm33424	31.9429	3.24767	0.918525	3.53574	0.000406632	0.00663321
ENSMUSG00000035678	Tnfsf9	2074.34	3.25364	0.545743	5.96185	2.49395e-09	3.16603e-07
ENSMUSG00000020614	Fam20a	38.886	3.26465	0.87568	3.72812	0.00019291	0.0037319
ENSMUSG00000114662	Gm31683	32.8653	3.26706	1.00376	3.25482	0.00113464	0.0142365
ENSMUSG00000053469	Tg	159.522	3.2762	0.634681	5.16196	2.44376e-07	1.63533e-05
ENSMUSG00000050370	Ch25h	340.972	3.27705	0.613796	5.339	9.34624e-08	7.36724e-06
ENSMUSG00000031596	Slc7a2	35.5602	3.28645	1.01737	3.23034	0.00123642	0.0151827
ENSMUSG00000009376	Met	139.535	3.2875	0.920588	3.57108	0.000355511	0.00598235
ENSMUSG00000079598	Clec2l	19.71	3.28831	1.17188	2.80602	0.00501581	0.0424273
ENSMUSG00000090439	Gm17455	31.4238	3.30017	1.06479	3.09937	0.0019393	0.0211911
ENSMUSG00000028037	Ifi44	87.7638	3.30031	0.733074	4.50202	6.73113e-06	0.000249275
ENSMUSG00000027843	Ptpn22	1684.44	3.30837	0.654858	5.05205	4.37091e-07	2.59326e-05
ENSMUSG00000054150	Syne3	68.7144	3.30994	0.973829	3.39889	0.000676605	0.00973157
ENSMUSG00000113059	Gm46344	13.9779	3.31121	1.21076	2.73483	0.00624132	0.0496116
ENSMUSG00000027435	Cd93	1104.1	3.32028	0.561962	5.90837	3.45513e-09	4.2307e-07
ENSMUSG00000030107	Usp18	4842.71	3.32283	0.661332	5.02445	5.04881e-07	2.91531e-05
ENSMUSG00000037759	Ptger2	328.5	3.32833	0.791845	4.20326	2.63094e-05	0.000753286
ENSMUSG00000085696	Hoxaas3	21.2056	3.3303	1.08035	3.08262	0.00205185	0.0220032
ENSMUSG00000026463	Atp2b4	39.746	3.33674	1.03264	3.23126	0.00123246	0.0151447
ENSMUSG00000029082	Bst1	1562.19	3.33837	0.700133	4.7682	1.85882e-06	8.65028e-05
ENSMUSG00000030117	Gdf3	366.102	3.34201	0.726646	4.59923	4.24057e-06	0.000169475
ENSMUSG00000023031	Cela1	527.495	3.34371	0.5703	5.86306	4.54401e-09	5.23016e-07
ENSMUSG00000082626	Rps13-ps5	17.1209	3.34502	1.2018	2.78334	0.00538027	0.0446803
ENSMUSG00000043263	Ifi209	3632.74	3.35698	0.495048	6.78113	1.19241e-11	2.48037e-09
ENSMUSG00000050335	Lgals3	33346	3.35729	0.631915	5.31288	1.07907e-07	8.24339e-06
ENSMUSG00000114033	Gm47705	57.2937	3.35836	0.771301	4.35414	1.33587e-05	0.000426657
ENSMUSG00000042272	Sestd1	234.27	3.36172	0.683726	4.91677	8.79836e-07	4.59667e-05
ENSMUSG00000001247	Lsr	246.545	3.36191	0.746628	4.50279	6.70676e-06	0.000249015
ENSMUSG00000083430	Gm13006	20.9749	3.36501	1.13891	2.95459	0.00313087	0.0297493
ENSMUSG00000019828	Grm1	21.3608	3.36584	1.12078	3.00312	0.00267224	0.0266529
ENSMUSG00000005054	Cstb	14640.5	3.38131	0.543532	6.22099	4.94035e-10	7.2284e-08
ENSMUSG00000108210	Gm35808	42.5967	3.39528	0.8555	3.96877	7.2246e-05	0.00169014
ENSMUSG00000071656	Lrrn4cl	24.8926	3.41712	0.975806	3.50184	0.000462052	0.00732172
ENSMUSG00000069792	Wfdc17	26216.6	3.42901	0.611244	5.60988	2.02465e-08	1.99746e-06
ENSMUSG00000094733	Gm5416	27.0783	3.43158	1.08761	3.15517	0.00160407	0.0183648
ENSMUSG00000073490	Ifi207	5148.99	3.43266	0.508584	6.74945	1.48404e-11	2.97929e-09
ENSMUSG00000026728	Vim	16875.6	3.43455	0.677838	5.06693	4.0429e-07	2.4752e-05
ENSMUSG00000032507	Fbxl2	78.3888	3.43864	0.755717	4.55017	5.36021e-06	0.000207964
ENSMUSG00000046733	Gprc5a	39.265	3.44074	1.07175	3.21039	0.00132556	0.0160511
ENSMUSG00000006462	A530013C23Rik	32.1488	3.44138	0.871998	3.94655	7.92857e-05	0.00183741
ENSMUSG00000113722	Snhg10	47.5165	3.44503	0.960839	3.58544	0.000336513	0.0057184
ENSMUSG00000004105	Angptl2	112.998	3.4507	0.773525	4.46101	8.15755e-06	0.000288367
ENSMUSG00000022534	Mefv	450.373	3.45834	0.625067	5.53275	3.15252e-08	2.83481e-06
ENSMUSG00000024675	Ms4a4c	4953.45	3.46103	0.509149	6.79769	1.06312e-11	2.23839e-09
ENSMUSG00000111171	Gm47815	34.3682	3.46448	0.903323	3.83526	0.000125432	0.00266041
ENSMUSG00000045259	Klhdc9	17.3796	3.47067	1.07774	3.22033	0.00128044	0.0156232
ENSMUSG00000026580	Selp	123.776	3.47263	0.750499	4.62709	3.70833e-06	0.000154648
ENSMUSG00000046768	Rhoj	36.535	3.48611	0.96413	3.61582	0.000299404	0.00521483
ENSMUSG00000085894	Gm15832	68.3798	3.49391	0.729881	4.78696	1.69324e-06	7.92245e-05
ENSMUSG00000111378	Gm47230	17.7224	3.50166	1.1447	3.05901	0.00222066	0.0233352
ENSMUSG00000106574	Gm2451	165.648	3.51753	0.997396	3.52672	0.000420744	0.00681439
ENSMUSG00000016526	Dyrk3	81.8498	3.5185	0.715311	4.91885	8.70556e-07	4.56843e-05
ENSMUSG00000049916	2610318N02Rik	71.2914	3.51922	0.787972	4.46617	7.9632e-06	0.000284647
ENSMUSG00000045065	9930022D16Rik	12.6099	3.52087	1.27006	2.77221	0.00556767	0.0457306
ENSMUSG00000068101	Cenpm	205.599	3.52532	0.723727	4.87107	1.10998e-06	5.52271e-05
ENSMUSG00000061815	Rufy4	238.04	3.52838	0.630957	5.59211	2.24324e-08	2.14599e-06
ENSMUSG00000046826	Fam187b	59.8919	3.53409	0.736986	4.79532	1.62412e-06	7.64046e-05
ENSMUSG00000032311	Nrg4	88.9771	3.54011	0.703267	5.03381	4.80837e-07	2.80461e-05
ENSMUSG00000058216	Gstp3	14.8156	3.54122	1.20222	2.94556	0.00322374	0.0304641
ENSMUSG00000052485	Tmem171	69.8323	3.56297	0.8726	4.08316	4.44268e-05	0.00114482
ENSMUSG00000025044	Msr1	8765.36	3.5647	0.582093	6.12394	9.12872e-10	1.25085e-07
ENSMUSG00000090881	Gm6904	50.6671	3.56951	0.873791	4.08508	4.4062e-05	0.00113882
ENSMUSG00000029380	Cxcl1	187.536	3.5833	0.687333	5.21334	1.8547e-07	1.29119e-05
ENSMUSG00000009687	Fxyd5	31368.3	3.58436	0.607669	5.89855	3.66716e-09	4.36645e-07
ENSMUSG00000083380	Ndufb4c	13.8952	3.58687	1.30223	2.75441	0.00587977	0.0474588
ENSMUSG00000023078	Cxcl13	27.3147	3.59682	0.964185	3.73042	0.000191159	0.0037041
ENSMUSG00000025498	Irf7	11404.3	3.60282	0.644326	5.59161	2.24977e-08	2.14599e-06
ENSMUSG00000065208	Gm24616	19.8144	3.60416	1.30781	2.75588	0.00585353	0.0473133
ENSMUSG00000087135	Gm16096	12.0004	3.60496	1.31578	2.7398	0.00614768	0.0490252
ENSMUSG00000032860	P2ry2	861.922	3.60785	0.678458	5.31771	1.0508e-07	8.06313e-06
ENSMUSG00000019874	Fabp7	184.449	3.61441	0.835341	4.32687	1.51241e-05	0.000470842
ENSMUSG00000001020	S100a4	253.181	3.63097	0.658911	5.51056	3.577e-08	3.13487e-06
ENSMUSG00000024899	Papss2	197.285	3.64619	0.741903	4.91464	8.89445e-07	4.62538e-05
ENSMUSG00000034459	Ifit1	3996.3	3.64653	0.680573	5.35803	8.41343e-08	6.78775e-06
ENSMUSG00000074398	Gm15441	56.6403	3.64789	0.777371	4.6926	2.69754e-06	0.000119725
ENSMUSG00000095788	Sirpb1a	1230.84	3.64893	0.583607	6.25237	4.04271e-10	5.96558e-08
ENSMUSG00000035493	Tgfbi	37989.7	3.65447	0.679373	5.37917	7.48299e-08	6.09405e-06
ENSMUSG00000086420	Gm8865	23.9324	3.66075	1.0892	3.36096	0.000776713	0.0107452
ENSMUSG00000001348	Acp5	912.596	3.6636	0.6034	6.07159	1.26647e-09	1.69501e-07
ENSMUSG00000092202	Stk19-ps1	58.476	3.66893	0.804185	4.5623	5.05963e-06	0.000198083
ENSMUSG00000050957	Insl6	56.0053	3.67335	0.737982	4.97757	6.43881e-07	3.54032e-05
ENSMUSG00000025491	Ifitm1	9051.25	3.67357	0.569524	6.45023	1.11677e-10	1.92811e-08
ENSMUSG00000094955	Gm3699	25.9918	3.68547	0.964232	3.82218	0.000132278	0.00277328
ENSMUSG00000041959	S100a10	4432.47	3.69344	0.61848	5.9718	2.34647e-09	3.02326e-07
ENSMUSG00000027514	Zbp1	3138.61	3.6946	0.496281	7.44457	9.72597e-14	3.35838e-11
ENSMUSG00000050762	Prss27	46.3489	3.6956	0.799101	4.62469	3.75157e-06	0.000155611
ENSMUSG00000045382	Cxcr4	607.528	3.6977	0.632417	5.84692	5.00751e-09	5.72548e-07
ENSMUSG00000097327	E030030I06Rik	287.996	3.71063	0.70526	5.26136	1.42991e-07	1.05053e-05
ENSMUSG00000029553	Tfec	347.83	3.71188	0.731876	5.07173	3.94214e-07	2.4221e-05
ENSMUSG00000113769	5033406O09Rik	12.9549	3.72407	1.30868	2.84568	0.0044317	0.0385457
ENSMUSG00000031765	Mt1	22214.2	3.73698	0.609944	6.12676	8.96865e-10	1.23875e-07
ENSMUSG00000041827	Oasl1	2595.32	3.74115	0.565556	6.61499	3.71566e-11	7.04954e-09
ENSMUSG00000044703	Phf11a	804.929	3.74202	0.717205	5.21751	1.81347e-07	1.27101e-05
ENSMUSG00000095620	2010005H15Rik	31.0329	3.75407	0.900841	4.16729	3.08245e-05	0.000852861
ENSMUSG00000113669	Gm36723	233.192	3.76419	0.682252	5.5173	3.44242e-08	3.04786e-06
ENSMUSG00000081249	Gm11517	10.9331	3.77277	1.38165	2.73062	0.00632153	0.049996
ENSMUSG00000073489	Ifi204	5397.82	3.78125	0.474	7.9773	1.49565e-15	8.90429e-13
ENSMUSG00000038156	Spon1	616.118	3.79269	0.753858	5.03105	4.87809e-07	2.8357e-05
ENSMUSG00000023830	Igf2r	256.374	3.81112	0.808924	4.71135	2.46078e-06	0.000110928
ENSMUSG00000040809	Chil3	410407	3.82485	0.857369	4.46115	8.15202e-06	0.000288367
ENSMUSG00000068220	Lgals1	8962.09	3.84752	0.493044	7.80361	6.01596e-15	2.96759e-12
ENSMUSG00000030116	Mfap5	13.3035	3.84911	1.38481	2.77952	0.00544387	0.0449956
ENSMUSG00000100658	F730311O21Rik	30.66	3.85436	0.964098	3.99789	6.39086e-05	0.00152612
ENSMUSG00000027398	Il1b	70272.5	3.85629	0.674087	5.72076	1.06048e-08	1.11641e-06
ENSMUSG00000049871	Nlrc3	104.631	3.86116	0.699002	5.52382	3.31711e-08	2.95206e-06
ENSMUSG00000047293	Gpr15	90.9348	3.86539	0.653725	5.91287	3.36204e-09	4.14611e-07
ENSMUSG00000042641	Rgsl1	23.4777	3.87116	1.12577	3.43868	0.000584552	0.00876066
ENSMUSG00000112188	Gm47708	16.8363	3.87194	1.25372	3.08837	0.00201258	0.0217306
ENSMUSG00000033644	Piwil2	160.439	3.88014	0.747887	5.18813	2.12415e-07	1.44954e-05
ENSMUSG00000108371	Gm38832	377.271	3.90124	0.746616	5.22523	1.73936e-07	1.23074e-05
ENSMUSG00000026536	Ifi211	1105.59	3.91953	0.538143	7.28344	3.25411e-13	8.91781e-11
ENSMUSG00000031239	Itm2a	135.823	3.9265	0.747796	5.25076	1.5147e-07	1.1081e-05
ENSMUSG00000020641	Rsad2	5439.81	3.93231	0.673784	5.83616	5.34191e-09	6.06763e-07
ENSMUSG00000062488	Ifit3b	1664.42	3.93673	0.74515	5.28314	1.26989e-07	9.45027e-06
ENSMUSG00000031266	Gla	1838.53	3.94223	0.53416	7.38024	1.58004e-13	4.78585e-11
ENSMUSG00000062991	Nrg1	141.409	3.96607	0.87961	4.50889	6.51673e-06	0.000243531
ENSMUSG00000022246	Rai14	210.778	3.96836	0.762116	5.20703	1.91885e-07	1.32516e-05
ENSMUSG00000030144	Clec4d	2932.57	3.97451	0.731606	5.43259	5.55431e-08	4.61035e-06
ENSMUSG00000045362	Tnfrsf26	881.487	3.97595	0.572608	6.94359	3.82255e-12	8.91843e-10
ENSMUSG00000106373	Gm6522	2481.03	3.97656	0.928386	4.2833	1.8414e-05	0.000558539
ENSMUSG00000068601	Gm10244	11.7505	3.98141	1.37931	2.88652	0.00389528	0.0350088
ENSMUSG00000010830	Kdelr3	33.4707	3.99396	1.06092	3.76461	0.000166812	0.00333019
ENSMUSG00000041498	Kif14	20.8604	3.99666	1.13449	3.52287	0.000426894	0.00689459
ENSMUSG00000039081	Zfp503	17.1879	3.99755	1.19948	3.33273	0.000859969	0.0115634
ENSMUSG00000086952	Gm12596	25.2309	3.99795	1.23707	3.23178	0.00123023	0.0151384
ENSMUSG00000028063	Lmna	3064.22	4.01363	0.578493	6.93808	3.97475e-12	9.14987e-10
ENSMUSG00000098098	Bvht	11.2946	4.02282	1.45955	2.75621	0.00584749	0.0472866
ENSMUSG00000047798	Cd300lf	14782.8	4.02644	0.681988	5.90397	3.54861e-09	4.28439e-07
ENSMUSG00000076038	Gm22774	44.7648	4.03216	0.865045	4.66121	3.14352e-06	0.000133349
ENSMUSG00000097514	Gm17619	164.777	4.03279	1.00343	4.01902	5.84401e-05	0.0014251
ENSMUSG00000097139	Gm26626	49.6863	4.03964	0.823497	4.90547	9.32063e-07	4.77682e-05
ENSMUSG00000038668	Lpar1	52.1262	4.05841	0.853507	4.75498	1.98461e-06	9.16158e-05
ENSMUSG00000089665	Fcor	236.962	4.07491	0.709101	5.74658	9.10659e-09	9.82658e-07
ENSMUSG00000023913	Pla2g7	19274.5	4.07606	0.524232	7.77529	7.52737e-15	3.42e-12
ENSMUSG00000011008	Mcoln2	34.9965	4.09603	1.00112	4.09146	4.28671e-05	0.00112136
ENSMUSG00000054203	Ifi205	595.147	4.1046	0.71461	5.74383	9.25562e-09	9.86409e-07
ENSMUSG00000032911	Cspg4	120.372	4.12271	0.934545	4.41147	1.02673e-05	0.000344872
ENSMUSG00000027800	Tm4sf1	182.123	4.12914	0.80816	5.10931	3.23334e-07	2.04482e-05
ENSMUSG00000035692	Isg15	3975.47	4.13114	0.713943	5.78637	7.19229e-09	7.85917e-07
ENSMUSG00000095028	Sirpb1b	2077.27	4.13238	0.660452	6.2569	3.92702e-10	5.84483e-08
ENSMUSG00000049491	Slc36a3	45.1792	4.14193	0.889768	4.65507	3.23877e-06	0.000136384
ENSMUSG00000102155	Gm37468	36.2178	4.14522	0.933961	4.43833	9.06606e-06	0.000314054
ENSMUSG00000068246	Apol9b	24.2593	4.15501	1.21256	3.42663	0.00061111	0.00901735
ENSMUSG00000101389	Ms4a4a	13417.5	4.16484	0.55753	7.47017	8.00911e-14	2.96138e-11
ENSMUSG00000022479	Vdr	126.983	4.17538	0.916446	4.55606	5.21216e-06	0.000203133
ENSMUSG00000052688	Rab7b	3961.01	4.17602	0.561368	7.43901	1.0144e-13	3.43406e-11
ENSMUSG00000097848	Gm807	203.293	4.17937	0.877894	4.76068	1.92941e-06	8.95463e-05
ENSMUSG00000036718	Micall2	29.9019	4.18658	1.17024	3.57755	0.000346825	0.00586477
ENSMUSG00000033022	Cdo1	49.0498	4.18706	0.967792	4.3264	1.51566e-05	0.000470842
ENSMUSG00000060981	Hist1h4h	159.277	4.19055	0.741367	5.65246	1.58166e-08	1.59825e-06
ENSMUSG00000072949	Acot1	580.584	4.19694	0.723558	5.80042	6.61485e-09	7.27423e-07
ENSMUSG00000089762	Ier5l	43.8014	4.1981	0.900584	4.66153	3.13862e-06	0.000133349
ENSMUSG00000114761	Gm47242	44.5841	4.22028	0.972516	4.33955	1.42776e-05	0.00045147
ENSMUSG00000110218	Gm20219	19.0933	4.23108	1.1518	3.67345	0.000239297	0.00439703
ENSMUSG00000085890	Tnfsf13os	162.406	4.23131	0.636956	6.64301	3.07341e-11	6.02982e-09
ENSMUSG00000007872	Id3	1042.06	4.23476	0.599637	7.06222	1.63868e-12	4.16057e-10
ENSMUSG00000024810	Il33	69.9203	4.23496	0.841056	5.03529	4.77136e-07	2.79443e-05
ENSMUSG00000023046	Igfbp6	1547.94	4.24176	0.645853	6.56769	5.11028e-11	9.38606e-09
ENSMUSG00000045932	Ifit2	4838.38	4.25659	0.722375	5.8925	3.80402e-09	4.49839e-07
ENSMUSG00000049892	Rasd1	130.808	4.25991	0.708291	6.01435	1.80611e-09	2.39866e-07
ENSMUSG00000023886	Smoc2	38.734	4.26615	1.15728	3.68635	0.000227496	0.00423701
ENSMUSG00000034855	Cxcl10	3702.29	4.27341	0.693246	6.16435	7.07726e-10	1.00941e-07
ENSMUSG00000079889	Gm11951	23.3358	4.27955	1.07572	3.97833	6.94018e-05	0.00163916
ENSMUSG00000051669	AU021092	13.5713	4.29382	1.42742	3.0081	0.00262891	0.0263605
ENSMUSG00000099775	Gm5960	136.699	4.29523	0.947624	4.53263	5.82526e-06	0.000223994
ENSMUSG00000044206	Vsig4	215.561	4.2987	0.875487	4.91006	9.10476e-07	4.72053e-05
ENSMUSG00000062980	Cped1	72.4347	4.3143	0.83892	5.14269	2.70838e-07	1.7579e-05
ENSMUSG00000090231	Cfb	26.7369	4.31514	1.04824	4.11657	3.84549e-05	0.00102457
ENSMUSG00000019232	Etnppl	14.7705	4.31786	1.38909	3.10841	0.00188094	0.0207296
ENSMUSG00000028494	Plin2	27703.6	4.33066	0.527885	8.2038	2.32905e-16	1.67546e-13
ENSMUSG00000026205	Slc23a3	10.2016	4.33464	1.55641	2.78503	0.00535227	0.0445764
ENSMUSG00000110457	Gm45752	26.38	4.33919	1.2031	3.60667	0.000310149	0.00534938
ENSMUSG00000000386	Mx1	1343.24	4.33974	0.658134	6.59401	4.28104e-11	7.94754e-09
ENSMUSG00000074896	Ifit3	7475.85	4.34175	0.705357	6.1554	7.48889e-10	1.04271e-07
ENSMUSG00000029762	Akr1b8	65.4727	4.35149	0.838158	5.19174	2.0834e-07	1.42738e-05
ENSMUSG00000045709	Smkr-ps	58.1911	4.36283	0.836271	5.21701	1.81836e-07	1.27101e-05
ENSMUSG00000087066	Gm15518	14.4299	4.3914	1.47173	2.98385	0.00284651	0.0277342
ENSMUSG00000025608	Podxl	14.4324	4.39561	1.55104	2.83398	0.00459721	0.0397252
ENSMUSG00000031898	Dpep3	9.91033	4.40571	1.57235	2.80198	0.00507898	0.042754
ENSMUSG00000027776	Il12a	28.6694	4.4062	1.22797	3.5882	0.000332967	0.00567491
ENSMUSG00000028583	Pdpn	118.638	4.40924	0.766048	5.75583	8.62173e-09	9.3619e-07
ENSMUSG00000025383	Il23a	70.3642	4.41067	0.914514	4.82296	1.4144e-06	6.82113e-05
ENSMUSG00000059325	Hopx	1345.95	4.4375	0.854441	5.19345	2.06431e-07	1.41993e-05
ENSMUSG00000106609	Gm43181	219.02	4.44046	0.633777	7.00635	2.44618e-12	5.86573e-10
ENSMUSG00000096140	Ankrd66	46.5684	4.44814	0.885276	5.02458	5.04535e-07	2.91531e-05
ENSMUSG00000064057	Scgb3a1	16.1285	4.44868	1.28762	3.45496	0.000550373	0.00832066
ENSMUSG00000048329	Mfsd6l	10.2453	4.45865	1.61103	2.76757	0.00564755	0.0461672
ENSMUSG00000111118	Gm6545	45.1364	4.47545	0.918288	4.8737	1.0953e-06	5.46542e-05
ENSMUSG00000029372	Ppbp	45.2525	4.48063	0.904594	4.9532	7.30031e-07	3.96352e-05
ENSMUSG00000034614	Pik3ip1	3056.17	4.48916	0.651037	6.89541	5.37093e-12	1.20427e-09
ENSMUSG00000032232	Cgnl1	159.519	4.53965	0.763228	5.94796	2.71511e-09	3.39684e-07
ENSMUSG00000000983	Wfdc18	42.017	4.5499	0.905982	5.02206	5.11191e-07	2.9419e-05
ENSMUSG00000023224	Serping1	65.5878	4.55777	1.08045	4.21839	2.46052e-05	0.000709197
ENSMUSG00000029378	Areg	42.6318	4.56797	1.0875	4.20043	2.66408e-05	0.000760252
ENSMUSG00000002289	Angptl4	387.921	4.57005	0.532517	8.58197	9.32606e-18	1.00634e-14
ENSMUSG00000109251	E230032D23Rik	281.348	4.57367	0.722483	6.33049	2.44388e-10	3.83578e-08
ENSMUSG00000028341	Nr4a3	278.1	4.57564	0.688705	6.64383	3.05645e-11	6.02982e-09
ENSMUSG00000060962	Dmkn	260.261	4.57632	0.691364	6.61926	3.60999e-11	6.92517e-09
ENSMUSG00000008734	Gprc5b	23.2177	4.58364	1.11727	4.10252	4.08674e-05	0.00107886
ENSMUSG00000097134	1110002J07Rik	11.2609	4.59365	1.54242	2.97822	0.00289928	0.0281732
ENSMUSG00000074677	Sirpb1c	2935.26	4.62635	0.593395	7.79641	6.36929e-15	3.05461e-12
ENSMUSG00000078452	Raet1d	39.5095	4.62781	0.982909	4.70828	2.49815e-06	0.000112028
ENSMUSG00000058869	Gm4832	23.9176	4.63003	1.15617	4.00461	6.21204e-05	0.00149792
ENSMUSG00000025089	Gfra1	11.7221	4.6537	1.55013	3.00213	0.00268097	0.0267234
ENSMUSG00000108695	Gm2511	96.3181	4.66271	0.834498	5.58745	2.30435e-08	2.17402e-06
ENSMUSG00000026193	Fn1	9017.59	4.66283	0.680999	6.84705	7.53897e-12	1.6476e-09
ENSMUSG00000037994	Slc9b2	23.7541	4.70271	1.30953	3.59114	0.000329241	0.0056363
ENSMUSG00000103847	Gm20056	12.2684	4.72313	1.60192	2.94842	0.00319402	0.030266
ENSMUSG00000028327	Stra6l	49.3713	4.73392	1.0328	4.58359	4.57056e-06	0.000181822
ENSMUSG00000015854	Cd5l	572.167	4.74133	0.604007	7.84979	4.16729e-15	2.18025e-12
ENSMUSG00000082474	Gm8213	27.4754	4.77171	1.21508	3.92708	8.59833e-05	0.00195845
ENSMUSG00000034730	Adgrb1	12.6908	4.77328	1.56083	3.05817	0.00222695	0.023387
ENSMUSG00000108059	Gm44369	12.9623	4.79757	1.50882	3.17968	0.00147437	0.0172876
ENSMUSG00000053219	Raet1e	50.698	4.81884	1.04624	4.60585	4.10791e-06	0.000165708
ENSMUSG00000093816	Gm26445	15.837	4.83487	1.7512	2.76089	0.00576439	0.0468781
ENSMUSG00000037679	Inf2	395.686	4.85095	0.546313	8.87945	6.7194e-19	8.28646e-16
ENSMUSG00000070436	Serpinh1	49.2178	4.87926	1.40229	3.47948	0.000502385	0.00775316
ENSMUSG00000031444	F10	3802.87	4.89162	0.631209	7.74961	9.2172e-15	4.08038e-12
ENSMUSG00000040564	Apoc1	413.114	4.91424	0.678074	7.24734	4.25038e-13	1.12897e-10
ENSMUSG00000086765	Gm11827	813.078	4.92964	0.795342	6.19815	5.71325e-10	8.28901e-08
ENSMUSG00000074336	Apoc4	92.8995	4.94091	0.828921	5.96065	2.5123e-09	3.16604e-07
ENSMUSG00000085126	Gm12589	47.9685	4.95332	0.929824	5.32716	9.97597e-08	7.75834e-06
ENSMUSG00000110115	Gm32486	21.7156	4.96194	1.24476	3.98625	6.7126e-05	0.00159413
ENSMUSG00000023032	Slc4a8	220.954	4.97421	0.673677	7.38366	1.53995e-13	4.74772e-11
ENSMUSG00000049404	Rarres1	15.8207	4.9862	1.46533	3.40279	0.000667012	0.00964486
ENSMUSG00000022408	Fam83f	29.2362	5.00002	1.2428	4.02318	5.74174e-05	0.00140811
ENSMUSG00000043099	Hic1	90.5855	5.01956	1.02309	4.90627	9.28242e-07	4.77682e-05
ENSMUSG00000027359	Slc27a2	15.2131	5.03231	1.49478	3.36659	0.000761028	0.010607
ENSMUSG00000036578	Fxyd7	23.992	5.0333	1.17673	4.27736	1.89119e-05	0.000569833
ENSMUSG00000020826	Nos2	225.279	5.03848	0.900467	5.59541	2.20097e-08	2.12289e-06
ENSMUSG00000038067	Csf3	15.3698	5.05066	1.54638	3.26613	0.0010903	0.0138107
ENSMUSG00000024424	Ttc39c	547.33	5.06914	0.664697	7.62625	2.41688e-14	9.93511e-12
ENSMUSG00000103308	Gm37800	224.906	5.07652	0.69107	7.34588	2.04411e-13	5.98163e-11
ENSMUSG00000034226	Rhov	735.944	5.08617	0.689384	7.37785	1.60868e-13	4.78861e-11
ENSMUSG00000021614	Vcan	1078.32	5.13231	0.843175	6.08689	1.15125e-09	1.55284e-07
ENSMUSG00000079018	Ly6c1	104.422	5.14686	0.856581	6.00861	1.87126e-09	2.4662e-07
ENSMUSG00000022146	Osmr	9.26726	5.16066	1.87166	2.75726	0.00582878	0.0472238
ENSMUSG00000072812	Ahnak2	128.347	5.16328	0.693222	7.44823	9.45982e-14	3.33314e-11
ENSMUSG00000074280	Gm6166	16.7454	5.16752	1.45293	3.55661	0.000375674	0.00621861
ENSMUSG00000042784	Muc1	67.2458	5.20979	0.867832	6.00322	1.93444e-09	2.51114e-07
ENSMUSG00000027670	Ocstamp	560.143	5.21245	0.826921	6.30344	2.91103e-10	4.4477e-08
ENSMUSG00000097194	9330175E14Rik	174.992	5.2154	0.701642	7.43314	1.06051e-13	3.5211e-11
ENSMUSG00000032726	Bmp8a	17.4444	5.21893	1.41227	3.69541	0.000219529	0.00413774
ENSMUSG00000099422	Gm4275	27.2254	5.22539	1.29314	4.04085	5.32575e-05	0.00132864
ENSMUSG00000032021	Crtam	9.19452	5.24437	1.85892	2.82119	0.00478457	0.0408938
ENSMUSG00000114249	Gm47709	25.9394	5.25161	1.43502	3.65959	0.000252616	0.00456692
ENSMUSG00000016498	Pdcd1lg2	52.9036	5.27738	1.0083	5.23392	1.65955e-07	1.18397e-05
ENSMUSG00000040152	Thbs1	13809.6	5.28695	0.782862	6.75337	1.44451e-11	2.93405e-09
ENSMUSG00000046997	Spsb4	27.2936	5.29388	1.23879	4.27344	1.92483e-05	0.000577952
ENSMUSG00000027408	Cpxm1	45.0758	5.30416	1.08508	4.88825	1.01736e-06	5.10604e-05
ENSMUSG00000033863	Klf9	760.868	5.3267	0.625925	8.51013	1.73741e-17	1.66646e-14
ENSMUSG00000053687	Dpep2	134.366	5.32776	0.775391	6.87106	6.37279e-12	1.41059e-09
ENSMUSG00000027533	Fabp5	4691.57	5.35189	0.582132	9.19361	3.79872e-20	5.96226e-17
ENSMUSG00000114554	5430425K12Rik	386.581	5.35213	0.734199	7.28975	3.10523e-13	8.64706e-11
[truncated: 185 more rows]
